# Supplementary material for: Short-term exposure to antibiotics begets long-term disturbance in gut microbial metabolism and molecular ecological networks
Source: Microbiome. 2024 May 7;12:80. doi: 10.1186/s40168-024-01795-z (PMC11075301; doi:10.1186/s40168-024-01795-z)
Supplement: Supplementary file 10 — Additional file 9: Table S1. Dissimilarity comparison of microbial diversities between antibiotic group and control. [file 40168_2024_1795_MOESM9_ESM.xlsx]

## Sheet: Sheet1
			Table S1 Dissimilarity comparison of microbial diversities between antibiotic group and control
Month		1M	2M	3M	4M	5M	6M	7M	8M	9M	10M	11M	12M	13M	14M
Adonis	F	5.50749	5.31145	2.63108	2.43872	2.89243	1.32036	2.50793	1.70803	2.21935	2.16389	1.85859	2.08634	1.06948	1.37782
	R2	0.26856	0.24923	0.158202	0.148352	0.171226	0.0861835	0.151923	0.116129	0.145824	0.164381	0.134111	0.129696	0.0886106	0.0895981
	P	0.001	0.001	0.005	0.018	0.008	0.242	0.002	0.067	0.044	0.031	0.061	0.01	0.328	0.206
ANOSIM	P	0.001	0.001	0.001	0.015	0.014	0.199	0.005	0.087	0.047	0.028	0.08	0.016	0.164	0.208
	R	0.613715	0.533093	0.311384	0.199777	0.301339	0.0608259	0.305246	0.134111	0.190962	0.249339	0.157434	0.262835	0.0886243	0.0731027
MRPP	Observed delta	0.607552	0.556846	0.56964	0.497378	0.530034	0.54075	0.503099	0.518308	0.58422	0.490947	0.558673	0.519862	0.521923	0.651613
	Expected delta	0.691008	0.624672	0.603871	0.520508	0.566214	0.548591	0.529468	0.534585	0.608254	0.52022	0.575339	0.537967	0.524949	0.66079
	Effect size (A)	0.120775	0.108578	0.0566859	0.0444366	0.0638994	0.0142944	0.0498024	0.0304471	0.039513	0.0562719	0.0289669	0.0336543	0.00576484	0.0138873
	P	0.001	0.001	0.003	0.031	0.009	0.184	0.006	0.05	0.063	0.033	0.06	0.012	0.303	0.197
Note: Three non-parametric dissimilarity analyses (A vs C) were performed on the basis of Bray-Curtis distance (permutations = 999). 1M means the 1st month, and so on.
