# Supplementary material for: Short-term exposure to antibiotics begets long-term disturbance in gut microbial metabolism and molecular ecological networks
Source: Microbiome. 2024 May 7;12:80. doi: 10.1186/s40168-024-01795-z (PMC11075301; doi:10.1186/s40168-024-01795-z)
Supplement: Supplementary file 11 — Additional file 10: Table S2. Parameters of empirical networks. [file 40168_2024_1795_MOESM10_ESM.xlsx]

## Sheet: MENA
									Table S2 Parameters of empirical networks
Network indexes	C1M	C2M	C3M	C4M	C5M	C6M	C7M	C8M	C9M	C10M	C11M	C12M	C13M	C14M	A1M	A2M	A3M	A4M	A5M	A6M	A7M	A8M	A9M	A10M	A11M	A12M	A13M	A14M
Similarity threshold	0.88	0.89	0.89	0.88	0.88	0.89	0.88	0.85	0.94	0.9	0.91	0.89	0.89	0.9	0.88	0.89	0.88	0.88	0.88	0.88	0.88	0.89	0.88	0.89	0.9	0.88	0.95	0.88
module	31	28	27	24	32	29	29	26	33	14	17	47	20	25	12	13	18	23	27	26	28	13	27	22	14	33	24	29
Modularity (M)	0.751	0.791	0.828	0.67	0.839	0.734	0.846	0.78	0.689	0.754	0.740	0.758	0.653	0.727	0.717	0.625	0.848	0.617	0.792	0.826	0.822	0.616	0.709	0.594	0.64	0.815	0.733	0.766
Total nodes	272	299	230	179	253	201	249	205	390	217	222	309	225	265	93	110	145	115	153	178	187	197	227	227	211	301	223	177
Total links	445	461	357	313	358	309	356	330	1234	488	457	477	583	545	202	264	232	188	202	224	263	559	409	561	508	450	483	291
R square of power-law	0.896	0.863	0.876	0.946	0.863	0.901	0.861	0.825	0.795	0.515	0.776	0.894	0.801	0.88	0.827	0.742	0.753	0.781	0.819	0.794	0.813	0.865	0.9	0.82	0.769	0.876	0.753	0.851
Average degree (avgK)	3.272	3.084	3.104	3.497	2.83	3.075	2.859	3.22	6.328	4.498	4.117	3.087	5.182	4.113	4.344	4.8	3.2	3.27	2.641	2.517	2.813	5.675	3.604	4.943	4.815	2.99	4.332	3.288
Average clustering coefficient (avgCC)	0.17	0.141	0.205	0.202	0.215	0.192	0.183	0.234	0.209	0.357	0.258	0.159	0.323	0.196	0.389	0.288	0.302	0.248	0.192	0.157	0.245	0.257	0.149	0.207	0.255	0.172	0.278	0.226
Average path distance (GD)	5.327	5.842	5.972	5.033	7.682	5.737	7.553	6.302	4.963	5.889	5.364	7.771	4.594	5.886	5.077	4.812	5.147	3.813	7.366	6.18	5.369	5.002	4.873	4.62	4.525	7.675	5.772	5.145
Geodesic efficiency (E)	0.234	0.205	0.245	0.26	0.175	0.233	0.179	0.214	0.245	0.214	0.232	0.186	0.269	0.224	0.293	0.295	0.276	0.365	0.258	0.217	0.258	0.257	0.263	0.267	0.268	0.173	0.232	0.265
Harmonic geodesic distance (HD)	4.269	4.879	4.08	3.841	5.722	4.295	5.577	4.682	4.079	4.673	4.306	5.378	3.717	4.457	3.414	3.385	3.625	2.74	3.874	4.612	3.875	3.887	3.809	3.748	3.734	5.795	4.314	3.77
No. of modules	31	28	27	24	32	29	29	26	33	14	17	47	20	25	12	13	18	23	27	26	28	13	27	22	14	33		29
Maximal degree	31	18	16	26	14	16	11	15	27	12	18	18	25	25	14	18	12	14	12	8	10	25	16	25	27	16	17	13
Nodes with max degree	ASV403	ASV472	ASV721	ASV1112	ASV679	ASV7	ASV929	ASV153	ASV455;ASV563;ASV919	ASV69;ASV1000	ASV503	ASV676	ASV502	ASV37	ASV319;ASV882	ASV250	ASV59	ASV27;ASV619	ASV559	ASV404	ASV97	ASV972	ASV1026	ASV542	ASV57	ASV460	ASV453	ASV472
Centralization of degree (CD)	0.103	0.05	0.057	0.128	0.045	0.065	0.033	0.058	0.053	0.035	0.063	0.049	0.089	0.08	0.107	0.123	0.062	0.096	0.062	0.031	0.039	0.1	0.055	0.09	0.107	0.044	0.058	0.056
Maximal betweenness	11462.9	8816.84	3206.93	2873.82	5192.42	3358	6185.42	2826.84	6574.65	2798.64	4927.78	4324.27	3054.89	4129.73	1309.17	1929.77	1252.72	670.5	1179	2586.41	1258.33	3567.66	2624.06	3303.6	5628.83	9661.6	6152.31	2836.85
Nodes with max betweenness	ASV403	ASV790	ASV147	ASV1112	ASV735	ASV620	ASV539	ASV467	ASV736	ASV405	ASV414	ASV433	ASV502	ASV941	ASV120	ASV216	ASV381	ASV288	ASV657	ASV665	ASV97	ASV405	ASV227	ASV766	ASV57	ASV393	ASV944	ASV52
Centralization of betweenness (CB)	0.305	0.188	0.117	0.17	0.149	0.158	0.188	0.123	0.08	0.101	0.188	0.082	0.11	0.108	0.29	0.305	0.112	0.098	0.094	0.155	0.067	0.17	0.096	0.119	0.242	0.201	0.237	0.176
Maximal stress centrality	135051	61627	98556	14514	35139	13964	59167	27372	2630851	36493	37947	206916	83496	44979	15438	54696	4539	3740	5295	5632	10102	64741	26290	100926	98303	98131	84452	22820
Nodes with max stress centrality	ASV403	ASV790	ASV147	ASV698	ASV618	ASV620	ASV532	ASV620	ASV429	ASV794	ASV1072	ASV791	ASV273	ASV93	ASV120	ASV216	ASV751	ASV288	ASV1094	ASV665	ASV97	ASV405	ASV1026	ASV317	ASV57	ASV393	ASV944	ASV52
Centralization of stress centrality (CS)	3.587	1.307	3.62	0.856	1	0.654	1.848	1.235	33.012	1.372	1.395	4.168	3.075	1.165	3.394	8.663	0.403	0.543	0.429	0.334	0.54	3.047	0.956	3.559	4.268	2.083	3.259	1.395
Maximal eigenvector centrality	0.443	0.352	0.275	0.371	0.465	0.332	0.36	0.349	0.212	0.341	0.295	0.284	0.259	0.338	0.363	0.328	0.352	0.32	0.332	0.354	0.287	0.264	0.3	0.301	0.291	0.346	0.289	0.33
Nodes with max eigenvector centrality	ASV403	ASV980	ASV100	ASV1112	ASV679	ASV797	ASV973	ASV153	ASV563	ASV895	ASV503	ASV676	ASV180	ASV37	ASV319;ASV882	ASV250	ASV763	ASV27	ASV559	ASV405	ASV97	ASV505	ASV470	ASV542	ASV57	ASV460	ASV453	ASV797
Centralization of eigenvector centrality (CE)	0.414	0.333	0.246	0.341	0.448	0.301	0.342	0.326	0.194	0.318	0.268	0.268	0.231	0.314	0.323	0.275	0.32	0.283	0.306	0.335	0.256	0.236	0.275	0.275	0.248	0.331	0.262	0.299
Density (D)	0.012	0.01	0.014	0.02	0.011	0.015	0.012	0.016	0.016	0.021	0.019	0.01	0.023	0.016	0.047	0.044	0.022	0.029	0.017	0.014	0.015	0.029	0.016	0.022	0.023	0.01	0.02	0.019
Reciprocity	1	1	1	1	1	1	1	1	1	1	1	1	1	1	1	1	1	1	1	1	1	1	1	1	1	1	1	1
Transitivity (Trans)	0.153	0.136	0.288	0.291	0.24	0.276	0.208	0.291	0.24	0.374	0.265	0.346	0.279	0.207	0.533	0.323	0.401	0.405	0.372	0.197	0.233	0.408	0.229	0.286	0.203	0.233	0.309	0.304
Connectedness (Con)	0.581	0.711	0.292	0.579	0.59	0.502	0.567	0.559	0.743	0.867	0.796	0.442	0.767	0.63	0.586	0.717	0.349	0.262	0.218	0.414	0.288	0.845	0.454	0.709	0.908	0.659	0.682	0.4
Efficiency	0.985	0.99	0.967	0.975	0.987	0.978	0.986	0.98	0.981	0.981	0.982	0.984	0.975	0.981	0.935	0.95	0.954	0.916	0.944	0.978	0.963	0.971	0.974	0.975	0.98	0.99	0.977	0.965
Hierarchy	0	0	0	0	0	0	0	0	0	0	0	0	0	0	0	0	0	0	0	0	0	0	0	0	0	0	0	0
Lubness	1	1	1	1	1	1	1	1	1	1	1	1	1	1	1	1	1	1	1	1	1	1	1	1	1	1	1	1
Note: The Molecular Ecological Network Analysis Pipeline (MENAP) was used in network analysis. A and C represent antibiotic group and control, respectively. C1M represent that the sample is from the 1st month of control, and so on.
