# Supplementary material for: Short-term exposure to antibiotics begets long-term disturbance in gut microbial metabolism and molecular ecological networks
Source: Microbiome. 2024 May 7;12:80. doi: 10.1186/s40168-024-01795-z (PMC11075301; doi:10.1186/s40168-024-01795-z)
Supplement: Supplementary file 12 — Additional file 11: Table S3. Comparisons between empirical MENs and random MENs. [file 40168_2024_1795_MOESM11_ESM.xlsx]

## Sheet: Comparisons
					Table S3 Comparisons between empirical MENs and random MENs
Network indexes	C1		C2		C3		C4		C5		C6		C7		C8		C9		C10		C11		C12		C13		C14
	Empirical	100 Random	Empirical	100 Random	Empirical	100 Random	Empirical	100 Random	Empirical	100 Random	Empirical	100 Random	Empirical	100 Random	Empirical	100 Random	Empirical	100 Random	Empirical	100 Random	Empirical	100 Random	Empirical	100 Random	Empirical	100 Random	Empirical	100 Random
Average clustering coefficient (avgCC)	0.17	0.019±0.006	0.141	0.013±0.005	0.205	0.015±0.006	0.202	0.042±0.009	0.215	0.012±0.006	0.192	0.021±0.007	0.183	0.011±0.005	0.234	0.019±0.008	0.209	0.039±0.004	0.357	0.021±0.006	0.258	0.028±0.008	0.159	0.019±0.005	0.323	0.050±0.008	0.196	0.030±0.007
Average path distance (GD)	5.327	4.275±0.082	5.842	4.633±0.069	5.972	4.475±0.089	5.033	3.746±0.073	7.682	5.070±0.100	5.737	4.277±0.084	7.553	4.951±0.105	6.302	4.366±0.089	4.963	3.377±0.032	5.889	3.715±0.036	5.364	3.804±0.056	7.771	4.381±0.097	4.594	3.363±0.043	5.886	3.832±0.051
Geodesic efficiency (E)	0.234	0.265±0.004	0.205	0.244±0.003	0.245	0.256±0.004	0.26	0.304±0.005	0.175	0.228±0.003	0.233	0.269±0.004	0.179	0.233±0.004	0.214	0.263±0.004	0.245	0.326±0.002	0.214	0.301±0.002	0.232	0.297±0.003	0.186	0.259±0.004	0.269	0.332±0.003	0.224	0.293±0.003
Harmonic geodesic distance (HD)	4.269	3.778±0.055	4.879	4.094±0.050	4.08	3.911±0.059	3.841	3.287±0.049	5.722	4.391±0.062	4.295	3.722±0.053	5.577	4.300±0.066	4.682	3.801±0.056	4.079	3.063±0.022	4.673	3.317±0.023	4.306	3.372±0.035	5.378	3.869±0.063	3.717	3.012±0.026	4.457	3.417±0.033
Centralization of degree (CD)	0.103	0.103±0.000	0.05	0.050±0.000	0.057	0.057±0.000	0.128	0.128±0.000	0.045	0.045±0.000	0.065	0.065±0.000	0.033	0.033±0.000	0.058	0.058±0.000	0.053	0.053±0.000	0.035	0.035±0.000	0.063	0.063±0.000	0.049	0.049±0.000	0.089	0.089±0.000	0.08	0.080±0.000
Centralization of betweenness (CB)	0.305	0.257±0.034	0.188	0.140±0.024	0.117	0.139±0.022	0.17	0.210±0.028	0.149	0.149±0.030	0.158	0.144±0.024	0.188	0.112±0.017	0.123	0.142±0.024	0.08	0.046±0.004	0.101	0.055±0.006	0.188	0.101±0.014	0.082	0.111±0.019	0.11	0.093±0.012	0.108	0.134±0.013
Centralization of stress centrality (CS)	3.587	0.670±0.100	1.307	0.337±0.059	3.62	0.339±0.056	0.856	0.588±0.073	1	0.316±0.076	0.654	0.367±0.058	1.848	0.245±0.042	1.235	0.357±0.065	33.012	0.220±0.017	1.372	0.151±0.018	1.395	0.303±0.042	4.168	0.320±0.050	3.075	0.357±0.043	1.165	0.436±0.039
Centralization of eigenvector centrality (CE)	0.414	0.486±0.014	0.333	0.305±0.036	0.246	0.303±0.038	0.341	0.339±0.026	0.448	0.344±0.053	0.301	0.293±0.029	0.342	0.253±0.037	0.326	0.288±0.037	0.194	0.154±0.010	0.318	0.157±0.019	0.268	0.225±0.026	0.268	0.248±0.022	0.231	0.207±0.018	0.314	0.281±0.022
Density (D)	0.012	0.012±0.000	0.01	0.010±0.000	0.014	0.014±0.000	0.02	0.020±0.000	0.011	0.011±0.000	0.015	0.015±0.000	0.012	0.012±0.000	0.016	0.016±0.000	0.016	0.016±0.000	0.021	0.021±0.000	0.019	0.019±0.000	0.01	0.010±0.000	0.023	0.023±0.000	0.016	0.016±0.000
Reciprocity	1	1.000±0.000	1	1.000±0.000	1	1.000±0.000	1	1.000±0.000	1	1.000±0.000	1	1.000±0.000	1	1.000±0.000	1	1.000±0.000	1	1.000±0.000	1	1.000±0.000	1	1.000±0.000	1	1.000±0.000	1	1.000±0.000	1	1.000±0.000
Transitivity (Trans)	0.153	0.026±0.006	0.136	0.018±0.006	0.288	0.024±0.008	0.291	0.061±0.011	0.24	0.016±0.007	0.276	0.034±0.009	0.208	0.017±0.006	0.291	0.030±0.008	0.24	0.058±0.004	0.374	0.025±0.005	0.265	0.036±0.006	0.346	0.038±0.008	0.279	0.065±0.007	0.207	0.041±0.006
Connectedness (Con)	0.581	0.905±0.033	0.711	0.905±0.032	0.292	0.902±0.033	0.579	0.894±0.041	0.59	0.906±0.032	0.502	0.879±0.040	0.567	0.896±0.035	0.559	0.938±0.034	0.743	0.959±0.021	0.867	0.989±0.013	0.796	0.967±0.023	0.442	0.848±0.039	0.767	0.987±0.015	0.63	0.961±0.024
Efficiency	0.985	0.991±0.000	0.99	0.992±0.000	0.967	0.990±0.000	0.975	0.984±0.001	0.987	0.992±0.000	0.978	0.988±0.001	0.986	0.991±0.000	0.98	0.988±0.000	0.981	0.986±0.000	0.981	0.984±0.000	0.982	0.985±0.000	0.984	0.992±0.000	0.975	0.981±0.000	0.981	0.988±0.000
Hierarchy	0	0.000±0.000	0	0.000±0.000	0	0.000±0.000	0	0.000±0.000	0	0.000±0.000	0	0.000±0.000	0	0.000±0.000	0	0.000±0.000	0	0.000±0.000	0	0.000±0.000	0	0.000±0.000	0	0.000±0.000	0	0.000±0.000	0	0.000±0.000
Lubness	1	1.000±0.000	1	1.000±0.000	1	1.000±0.000	1	1.000±0.000	1	1.000±0.000	1	1.000±0.000	1	1.000±0.000	1	1.000±0.000	1	1.000±0.000	1	1.000±0.000	1	1.000±0.000	1	1.000±0.000	1	1.000±0.000	1	1.000±0.000
Modularity (fast_greedy)	0.751	0.568±0.008	0.791	0.602±0.008	0.829	0.588±0.008	0.67	0.516±0.010	0.84	0.641±0.009	0.734	0.583±0.009	0.846	0.633±0.010	0.78	0.571±0.009	0.689	0.353±0.005	0.755	0.456±0.009	0.741	0.478±0.008	0.758	0.591±0.007	0.654	0.397±0.007	0.728	0.481±0.007
Network indexes	A1		A2		A3		A4		A5		A6		A7		A8		A9		A10		A11		A12		A13		A14
	Empirical	100 Random	Empirical	100 Random	Empirical	100 Random	Empirical	100 Random	Empirical	100 Random	Empirical	100 Random	Empirical	100 Random	Empirical	100 Random	Empirical	100 Random	Empirical	100 Random	Empirical	100 Random	Empirical	100 Random	Empirical	100 Random	Empirical	100 Random
Average clustering coefficient (avgCC)	0.389	0.072±0.017	0.288	0.076±0.015	0.302	0.022±0.009	0.248	0.063±0.016	0.192	0.024±0.010	0.157	0.011±0.007	0.245	0.012±0.006	0.257	0.076±0.010	0.149	0.024±0.007	0.207	0.049±0.007	0.255	0.036±0.008	0.172	0.011±0.005	0.278	0.029±0.007	0.226	0.023±0.008
Average path distance (GD)	5.077	3.164±0.084	4.812	3.122±0.064	5.147	4.188±0.100	3.813	3.577±0.118	7.366	4.448±0.195	6.18	5.417±0.179	5.369	4.867±0.118	5.002	3.185±0.045	4.873	4.015±0.071	4.62	3.431±0.051	4.525	3.473±0.038	7.675	4.851±0.087	5.772	3.694±0.045	5.145	4.006±0.087
Geodesic efficiency (E)	0.293	0.367±0.007	0.295	0.368±0.005	0.276	0.278±0.005	0.365	0.325±0.008	0.258	0.266±0.008	0.217	0.221±0.005	0.258	0.241±0.004	0.257	0.352±0.003	0.263	0.282±0.004	0.267	0.327±0.003	0.268	0.323±0.002	0.173	0.235±0.003	0.232	0.304±0.003	0.265	0.287±0.005
Harmonic geodesic distance (HD)	3.414	2.726±0.051	3.385	2.719±0.038	3.625	3.593±0.063	2.74	3.078±0.071	3.874	3.756±0.116	4.612	4.535±0.112	3.875	4.159±0.073	3.887	2.843±0.027	3.809	3.541±0.047	3.748	3.059±0.031	3.734	3.100±0.023	5.795	4.265±0.060	4.314	3.285±0.030	3.77	3.488±0.057
Centralization of degree (CD)	0.107	0.107±0.000	0.123	0.123±0.000	0.062	0.062±0.000	0.096	0.096±0.000	0.062	0.062±0.000	0.031	0.031±0.000	0.039	0.039±0.000	0.1	0.100±0.000	0.055	0.055±0.000	0.09	0.090±0.000	0.107	0.107±0.000	0.044	0.044±0.000	0.058	0.058±0.000	0.056	0.056±0.000
Centralization of betweenness (CB)	0.29	0.118±0.019	0.305	0.115±0.017	0.112	0.124±0.022	0.098	0.147±0.025	0.094	0.173±0.030	0.155	0.136±0.023	0.067	0.119±0.021	0.17	0.084±0.010	0.096	0.097±0.014	0.119	0.095±0.010	0.242	0.145±0.016	0.201	0.134±0.021	0.237	0.085±0.009	0.176	0.104±0.018
Centralization of stress centrality (CS)	3.394	0.338±0.058	8.663	0.375±0.047	0.403	0.284±0.058	0.543	0.389±0.066	0.429	0.388±0.074	0.334	0.249±0.040	0.54	0.250±0.049	3.047	0.348±0.037	0.956	0.281±0.039	3.559	0.367±0.037	4.268	0.487±0.049	2.083	0.318±0.052	3.259	0.263±0.027	1.395	0.272±0.047
Centralization of eigenvector centrality (CE)	0.323	0.216±0.020	0.275	0.226±0.023	0.32	0.247±0.044	0.283	0.256±0.017	0.306	0.295±0.026	0.335	0.274±0.038	0.256	0.270±0.047	0.236	0.194±0.014	0.275	0.233±0.028	0.275	0.224±0.016	0.248	0.294±0.026	0.331	0.308±0.039	0.262	0.206±0.017	0.299	0.221±0.025
Density (D)	0.047	0.047±0.000	0.044	0.044±0.000	0.022	0.022±0.000	0.029	0.029±0.000	0.017	0.017±0.000	0.014	0.014±0.000	0.015	0.015±0.000	0.029	0.029±0.000	0.016	0.016±0.000	0.022	0.022±0.000	0.023	0.023±0.000	0.01	0.010±0.000	0.02	0.020±0.000	0.019	0.019±0.000
Reciprocity	1	1.000±0.000	1	1.000±0.000	1	1.000±0.000	1	1.000±0.000	1	1.000±0.000	1	1.000±0.000	1	1.000±0.000	1	1.000±0.000	1	1.000±0.000	1	1.000±0.000	1	1.000±0.000	1	1.000±0.000	1	1.000±0.000	1	1.000±0.000
Transitivity (Trans)	0.533	0.093±0.015	0.323	0.101±0.013	0.401	0.032±0.009	0.405	0.117±0.020	0.372	0.051±0.016	0.197	0.015±0.009	0.233	0.019±0.008	0.408	0.107±0.008	0.229	0.038±0.007	0.286	0.072±0.007	0.203	0.042±0.006	0.233	0.018±0.005	0.309	0.038±0.006	0.304	0.040±0.009
Connectedness (Con)	0.586	0.956±0.044	0.717	0.963±0.031	0.349	0.932±0.039	0.262	0.863±0.056	0.218	0.810±0.060	0.414	0.848±0.045	0.288	0.880±0.036	0.845	0.985±0.018	0.454	0.918±0.032	0.709	0.962±0.026	0.908	0.982±0.017	0.659	0.905±0.031	0.682	0.961±0.022	0.4	0.871±0.046
Efficiency	0.935	0.961±0.002	0.95	0.963±0.001	0.954	0.983±0.001	0.916	0.976±0.002	0.944	0.986±0.001	0.978	0.990±0.001	0.963	0.989±0.001	0.971	0.976±0.000	0.974	0.987±0.000	0.975	0.982±0.001	0.98	0.981±0.000	0.99	0.993±0.000	0.977	0.984±0.000	0.965	0.985±0.001
Hierarchy	0	0.000±0.000	0	0.000±0.000	0	0.000±0.000	0	0.000±0.000	0	0.000±0.000	0	0.000±0.000	0	0.000±0.000	0	0.000±0.000	0	0.000±0.000	0	0.000±0.000	0	0.000±0.000	0	0.000±0.000	0	0.000±0.000	0	0.000±0.000
Lubness	1	1.000±0.000	1	1.000±0.000	1	1.000±0.000	1	1.000±0.000	1	1.000±0.000	1	1.000±0.000	1	1.000±0.000	1	1.000±0.000	1	1.000±0.000	1	1.000±0.000	1	1.000±0.000	1	1.000±0.000	1	1.000±0.000	1	1.000±0.000
Modularity (fast_greedy)	0.717	0.415±0.011	0.625	0.388±0.010	0.849	0.557±0.010	0.618	0.503±0.011	0.793	0.634±0.010	0.827	0.680±0.008	0.822	0.627±0.011	0.616	0.362±0.007	0.71	0.524±0.009	0.595	0.406±0.006	0.641	0.424±0.009	0.816	0.619±0.009	0.734	0.460±0.008	0.766	0.544±0.010
	Note: C and A represent control and antibiotic group, respectively. The number behind C or A indicates the month. "100 Random" represents that the random MENs were randomly calculated for 100 times.
