# Supplementary material for: Short-term exposure to antibiotics begets long-term disturbance in gut microbial metabolism and molecular ecological networks
Source: Microbiome. 2024 May 7;12:80. doi: 10.1186/s40168-024-01795-z (PMC11075301; doi:10.1186/s40168-024-01795-z)
Supplement: Supplementary file 13 — Additional file 12: Table S4. Detailed information of network indices for plotting of heatmap. [file 40168_2024_1795_MOESM12_ESM.xlsx]

## Sheet: network indices
				Table S4 Detailed information of network indices for plotting of heatmap
Network	Network indices	A1M	A2M	A3M	A4M	A5M	A6M	A7M	A8M	A9M	A10M	A11M	A12M	A13M	A14M	C1M	C2M	C3M	C4M	C5M	C6M	C7M	C8M	C9M	C10M	C11M	C12M	C13M	C14M
Empirical network	Similarity threshold	0.88	0.89	0.88	0.88	0.88	0.88	0.88	0.89	0.88	0.89	0.9	0.88	0.95	0.88	0.88	0.89	0.89	0.88	0.88	0.89	0.88	0.85	0.94	0.9	0.91	0.89	0.89	0.9
	R square of power-law	0.827	0.742	0.753	0.781	0.819	0.794	0.813	0.865	0.9	0.82	0.769	0.876	0.753	0.851	0.896	0.863	0.876	0.946	0.863	0.901	0.861	0.825	0.795	0.515	0.776	0.894	0.801	0.88
	Total links	202	264	232	188	202	224	263	559	409	561	508	450	483	291	445	461	357	313	358	309	356	330	1234	488	457	477	583	545
	Total nodes	93	110	145	115	153	178	187	197	227	227	211	301	223	177	272	299	230	179	253	201	249	205	390	217	222	309	225	265
	Average degree (avgK)	4.344	4.8	3.2	3.27	2.641	2.517	2.813	5.675	3.604	4.943	4.815	2.99	4.332	3.288	3.272	3.084	3.104	3.497	2.83	3.075	2.859	3.22	6.328	4.498	4.117	3.087	5.182	4.113
	Average clustering coefficient (avgCC)	0.389	0.288	0.302	0.248	0.192	0.157	0.245	0.257	0.149	0.207	0.255	0.172	0.278	0.226	0.17	0.141	0.205	0.202	0.215	0.192	0.183	0.234	0.209	0.357	0.258	0.159	0.323	0.196
	Connectedness (Con)	0.586	0.717	0.349	0.262	0.218	0.414	0.288	0.845	0.454	0.709	0.908	0.659	0.682	0.4	0.581	0.711	0.292	0.579	0.59	0.502	0.567	0.559	0.743	0.867	0.796	0.442	0.767	0.63
	Average path distance (GD)	5.077	4.812	5.147	3.813	7.366	6.18	5.369	5.002	4.873	4.62	4.525	7.675	5.772	5.145	5.327	5.842	5.972	5.033	7.682	5.737	7.553	6.302	4.963	5.889	5.364	7.771	4.594	5.886
	Small modules	7	7	7	18	15	16	17	6	16	12	4	19	14	21	19	15	13	13	15	18	16	14	22	3	8	28	7	10
	Large modules	5	6	11	5	12	10	11	7	11	9	10	14	10	8	11	11	13	10	16	10	12	11	10	10	8	18	12	14
	Nodes in large module	76	90	129	69	118	142	144	178	185	193	201	257	189	132	220	223	195	147	213	149	203	158	333	207	198	241	202	237
	Relative modularity	0.727711	0.610825	0.522442	0.22664	0.249211	0.214706	0.311005	0.701657	0.353053	0.463054	0.509434	0.31664	0.593478	0.408088	0.322183	0.313953	0.408163	0.29845	0.308892	0.259005	0.336493	0.366025	0.951841	0.653509	0.548117	0.282572	0.644836	0.511435
	No. of modules	12	13	18	23	27	26	28	13	27	22	14	33	24	29	31	28	27	24	32	29	29	26	33	14	17	47	20	25
	Positive links(%)	79	47	72	52	47	81	69	48	78	34	35	50	74	82	47	52	64	76	68	78	59	66	51	60	45	52	35	87
	No. of keystone	0	2	2	0	1	1	3	4	11	4	16	7	3	1	9	9	5	6	4	6	6	3	11	7	3	5	10	9
	Robustness_random	0.291935	0.209636	0.281724	0.202087	0.190523	0.299438	0.270802	0.245025	0.278678	0.197797	0.199953	0.201395	0.318072	0.291638	0.21636	0.232609	0.229	0.243017	0.262292	0.27607	0.218755	0.241512	0.22541	0.26871	0.263088	0.182945	0.203822	0.326264
	Robustness_targeted	1e-07	0.981818	0.958621	1e-07	0.986928	1e-07	1e-07	0.994924	0.995595	0.991013	0.992701	0.995382	0.995516	0.966102	0.994118	0.991037	0.990174	0.988324	0.994111	0.991741	0.992771	0.995122	0.994231	0.994332	0.993964	0.990032	0.991111	0.996226
	Vulnerability	0.291334	0.256942	0.219991	0.247886	0.243377	0.115956	0.105888	0.0589655	0.119719	0.0445882	0.0861174	0.0933987	0.0754135	0.293605	0.257005	0.0750062	0.125471	0.0914794	0.125449	0.221415	0.146154	0.109461	0.0270955	0.0363287	0.0802155	0.107425	0.0350345	0.0825425
		Note: M is short for month. A1M represent that sample is from the 1st month of antibiotic group, and so on.
