# Supplementary material for: Short-term exposure to antibiotics begets long-term disturbance in gut microbial metabolism and molecular ecological networks
Source: Microbiome. 2024 May 7;12:80. doi: 10.1186/s40168-024-01795-z (PMC11075301; doi:10.1186/s40168-024-01795-z)
Supplement: Supplementary file 14 — Additional file 13: Table S5. Regression analysis of network indices against time. [file 40168_2024_1795_MOESM13_ESM.xlsx]

## Sheet: Regression analysis
			Table S5 Regression analysis of network indices against time
Month			3M	4M	5M	6M	7M	8M	9M	10M	11M	12M	13M	14M
Links	C	Slope	-44	-50	-32.2	-29.51	-20.36	-17.01	45.95	34.81	25.74	20.28	19.81	17.87
		Y intercept	509	519	483.4	477.1	452.7	442.7	232.8	273.7	309.9	333.6	335.8	345.5
		R2	0.6173	0.8322	0.6457	0.7224	0.5429	0.5316	0.183	0.1442	0.1051	0.08487	0.1012	0.1022
		P	0.4246	0.0877	0.1014	0.0321	0.0589	0.0401	0.2508	0.279	0.3307	0.3582	0.2895	0.2652
	A	Slope	15	-7.4	-7.6	-3.429	2.607	29.57	30.18	37.14	36.84	33.01	30.7	22.89
		Y intercept	202.7	240	240.4	230.7	214.6	133.7	131.6	106.1	107.3	123.9	134.7	173.8
		R2	0.234	0.08008	0.1551	0.05475	0.03497	0.3564	0.4516	0.5964	0.6595	0.6497	0.662	0.4543
		P	0.6785	0.717	0.5118	0.6554	0.688	0.1182	0.0474	0.0089	0.0024	0.0015	0.0007	0.0082
Nodes	C	Slope	-21	-34.8	-15.8	-15.54	-8.643	-8.714	4.167	1.061	-0.4545	2.035	0.7033	0.989
		Y intercept	309	332	294	293.4	275	275.2	232.3	243.7	249.7	238.9	245.2	243.7
		R2	0.3648	0.7361	0.3016	0.4223	0.2072	0.2849	0.03227	0.002775	0.0006658	0.01572	0.002348	0.005773
		P	0.5872	0.142	0.3377	0.1624	0.3048	0.173	0.6437	0.8851	0.94	0.6978	0.8751	0.7963
	A	Slope	26	10.1	12.5	14.97	15.21	14.88	15.73	15.31	13.65	15.64	13.75	10.85
		Y intercept	64	90.5	85.7	79.93	79.29	80.29	77.44	79	85.62	77.03	85.85	100.3
		R2	0.9616	0.3626	0.6208	0.7815	0.855	0.8935	0.9246	0.9393	0.905	0.8967	0.843	0.6563
		P	0.1256	0.3979	0.1134	0.0194	0.0029	0.0004	<0.0001	<0.0001	<0.0001	<0.0001	<0.0001	0.0004
Avg K	C	Slope	-0.084	0.0695	-0.0471	-0.03869	-0.05468	-0.0267	0.1953	0.1979	0.173	0.1123	0.141	0.1245
		Y intercept	3.321	3.066	3.299	3.279	3.322	3.238	2.498	2.488	2.588	2.851	2.717	2.799
		R2	0.6618	0.2198	0.09096	0.105	0.2624	0.09048	0.2412	0.3096	0.3076	0.1646	0.2716	0.2615
		P	0.3951	0.5312	0.6219	0.5311	0.2398	0.4691	0.1794	0.0948	0.0766	0.1908	0.0678	0.0616
	A	Slope	-0.572	-0.4822	-0.4936	-0.4441	-0.3471	-0.03924	-0.03103	0.04787	0.08292	0.02976	0.04088	0.01688
		Y intercept	5.259	5.109	5.132	5.016	4.758	3.834	3.807	3.517	3.377	3.608	3.556	3.676
		R2	0.4815	0.6138	0.7688	0.8137	0.7329	0.006988	0.006243	0.01758	0.06448	0.01017	0.02394	0.004991
		P	0.5118	0.2165	0.0509	0.0139	0.0139	0.844	0.8399	0.715	0.4512	0.7551	0.6138	0.8103
Avg CC	C	Slope	0.0175	0.016	0.0151	0.0094	0.005393	0.007524	0.00635	0.01348	0.01225	0.007269	0.009423	0.006879
		Y intercept	0.137	0.1395	0.1413	0.1546	0.1653	0.1589	0.1628	0.1367	0.1416	0.1632	0.1531	0.1658
		R2	0.2982	0.469	0.6101	0.4111	0.2155	0.4154	0.4061	0.5045	0.5206	0.2183	0.3489	0.23
		P	0.6322	0.3151	0.1188	0.17	0.294	0.0845	0.0649	0.0213	0.0122	0.1257	0.0335	0.0827
	A	Slope	-0.0435	-0.0409	-0.0434	-0.04291	-0.02871	-0.0194	-0.02097	-0.01745	-0.01256	-0.01245	-0.008478	-0.007224
		Y intercept	0.4133	0.409	0.414	0.4129	0.375	0.3471	0.3523	0.3394	0.3198	0.3193	0.3008	0.2945
		R2	0.6319	0.7898	0.8916	0.9335	0.6636	0.4545	0.5771	0.5328	0.3671	0.4254	0.2443	0.2208
		P	0.415	0.1113	0.0157	0.0017	0.0257	0.0667	0.0175	0.0165	0.0482	0.0215	0.086	0.09
Con	C	Slope	-0.1445	-0.0425	-0.0114	-0.01346	-0.005786	-0.002774	0.01108	0.0243	0.02717	0.01417	0.01656	0.01367
		Y intercept	0.817	0.647	0.5848	0.5896	0.5691	0.5601	0.5139	0.4655	0.454	0.5103	0.4992	0.5136
		R2	0.4539	0.09613	0.01355	0.03239	0.009528	0.00328	0.05565	0.2295	0.3282	0.1042	0.1661	0.1415
		P	0.5294	0.6899	0.8521	0.733	0.8351	0.8928	0.5412	0.1612	0.0654	0.306	0.1669	0.185
	A	Slope	-0.1185	-0.134	-0.1191	-0.06983	-0.05825	-0.002155	-0.0019	0.01224	0.02845	0.02712	0.02619	0.01679
		Y intercept	0.7877	0.8135	0.7837	0.6687	0.6379	0.4696	0.4687	0.4169	0.3521	0.3578	0.3622	0.4091
		R2	0.4036	0.6797	0.7611	0.4575	0.4693	0.0005243	0.0005823	0.02888	0.1505	0.1729	0.1985	0.09897
		P	0.5618	0.1755	0.0536	0.1401	0.0894	0.9571	0.9509	0.6388	0.2384	0.1788	0.127	0.2733
GD	C	Slope	0.3225	-0.0752	0.3901	0.1895	0.2921	0.2062	0.06317	0.03739	-0.002227	0.06758	0.002802	-0.001079
		Y intercept	5.069	5.732	4.801	5.269	4.995	5.253	5.73	5.824	5.983	5.68	5.983	6.002
		R2	0.8938	0.04873	0.359	0.1466	0.3654	0.2726	0.03041	0.01461	6.577e-05	0.05793	0.0001065	1.972e-05
		P	0.2113	0.7792	0.2856	0.4537	0.1505	0.1844	0.6536	0.7394	0.9811	0.4511	0.9733	0.988
	A	Slope	0.035	-0.3457	0.3579	0.3384	0.2083	0.1061	0.04275	-0.00563	-0.03608	0.06889	0.06733	0.04651
		Y intercept	4.942	5.577	4.169	4.215	4.562	4.868	5.079	5.257	5.379	4.924	4.931	5.035
		R2	0.03923	0.5239	0.1891	0.2669	0.1618	0.06186	0.01399	0.0003171	0.01647	0.04686	0.05639	0.03349
		P	0.8731	0.2762	0.4643	0.294	0.3711	0.5525	0.7619	0.9611	0.7069	0.4992	0.4347	0.5311
RM	C	Slope	0.04299	0.002301	-0.004209	-0.01259	-0.005937	-0.0002077	0.04153	0.04425	0.03892	0.02414	0.02636	0.02318
		Y intercept	0.2621	0.3299	0.343	0.3625	0.3448	0.3276	0.1884	0.1785	0.1998	0.2638	0.2535	0.2694
		R2	0.6788	0.003629	0.02251	0.2292	0.07968	0.0001279	0.2862	0.3834	0.3825	0.1826	0.2514	0.2407
		P	0.3836	0.9398	0.8097	0.3367	0.5397	0.9788	0.1377	0.0563	0.0425	0.1659	0.0809	0.0748
	A	Slope	-0.1026	-0.1592	-0.1341	-0.1127	-0.0827	-0.03074	-0.02768	-0.01862	-0.01072	-0.01316	-0.00508	-0.005151
		Y intercept	0.8256	0.9198	0.8697	0.8198	0.7397	0.5839	0.5737	0.5404	0.5088	0.5194	0.4817	0.4821
		R2	0.9936	0.9215	0.9134	0.8892	0.7328	0.118	0.1337	0.08297	0.03617	0.06802	0.01211	0.01551
		P	0.0509	0.04	0.0111	0.0048	0.014	0.4048	0.3332	0.4196	0.5754	0.4129	0.7204	0.6714
Number of module	C	Slope	-2	-2.2	-0.2	-0.02857	0.03571	-0.1905	0.1833	-0.6727	-0.9727	0.04545	-0.2308	-0.2549
		Y intercept	32.67	33	29	28.6	28.43	29.11	27.86	31	32.2	27.79	29.08	29.2
		R2	0.9231	0.968	0.009709	0.0003442	0.0008562	0.03208	0.02985	0.1414	0.2887	0.0003935	0.01195	0.0181
		P	0.1789	0.0161	0.8747	0.9722	0.9503	0.6713	0.6567	0.2843	0.0883	0.9512	0.7222	0.6465
	A	Slope	3	3.8	4	3.343	2.964	1.31	1.383	1.073	0.4909	0.8671	0.7692	0.8286
		Y intercept	8.333	7	6.6	8.133	9.143	14.11	13.86	15	17.33	15.7	16.15	15.86
		R2	0.871	0.9377	0.9685	0.9275	0.918	0.2223	0.3124	0.2573	0.06431	0.1918	0.1899	0.2523
		P	0.2339	0.0317	0.0024	0.002	0.0007	0.2382	0.1177	0.1345	0.4518	0.1545	0.1367	0.0672
Number of keystone	C	Slope	-2	-1.3	-1.3	-0.8286	-0.5714	-0.6667	-0.1333	-0.07273	-0.2182	-0.2168	-0.04396	0.03736
		Y intercept	11.67	10.5	10.5	9.4	8.714	9	7.222	7	7.582	7.576	6.769	6.363
		R2	0.75	0.6627	0.7972	0.5588	0.4211	0.5833	0.01967	0.008021	0.07912	0.09931	0.004329	0.003641
		P	0.3333	0.1859	0.0414	0.0876	0.1148	0.0274	0.7189	0.8056	0.4021	0.3184	0.8309	0.8376
	A	Slope	1	0	0	0	0.2143	0.369	0.8833	0.7152	1.136	0.9895	0.7363	0.4989
		Y intercept	-0.6667	1	1	1	0.4286	-0.03571	-1.75	-1.133	-2.818	-2.182	-1	0.1868
		R2	0.75	0	0	0	0.1731	0.4123	0.5089	0.4508	0.5637	0.538	0.377	0.209
		P	0.3333	>0.9999	>0.9999	>0.9999	0.3532	0.0861	0.0309	0.0335	0.0078	0.0066	0.0256	0.1003
Number of small module	C	Slope	-3	-2	-1	-0.1429	-0.03571	-0.1548	0.3333	-0.4727	-0.6636	0.02098	-0.2582	-0.3407
		Y intercept	21.67	20	18	16	15.71	16.07	14.44	17.4	18.16	15.2	16.5	16.91
		R2	0.9643	0.8333	0.4167	0.01134	0.001126	0.0297	0.09146	0.081	0.1797	0.0001415	0.02386	0.04989
		P	0.121	0.0871	0.2394	0.8409	0.9431	0.6832	0.4289	0.4254	0.1939	0.9707	0.6144	0.4427
	A	Slope	0	3.3	2.7	2.286	2	0.7976	0.85	0.6121	0.09091	0.3636	0.3516	0.5341
		Y intercept	7	1.5	2.7	3.667	4.429	8.036	7.861	8.733	10.82	9.636	9.692	8.78
		R2	1	0.6	0.6463	0.6756	0.7013	0.1364	0.2036	0.1452	0.003336	0.058	0.06826	0.1613
		P	—	0.2254	0.1011	0.0447	0.0187	0.3679	0.2228	0.2773	0.8661	0.4508	0.3886	0.1547
Number of nodes in large modules	C	Slope	-12.5	-24.7	-9	-12.37	-6.464	-7.214	4.583	3.467	2.291	3.178	2.324	2.721
		Y intercept	237.7	258	226.6	234.5	218.7	221	181.6	185.7	190.4	186.6	190.6	188.6
		R2	0.6611	0.8229	0.206	0.4416	0.1892	0.3016	0.04884	0.03841	0.02233	0.05331	0.03625	0.06022
		P	0.3955	0.0928	0.4426	0.1499	0.3294	0.1586	0.5677	0.5874	0.661	0.4703	0.5333	0.3978
	A	Slope	26.5	1.8	6.3	10.11	10.61	12.76	13.38	13.41	13.17	14.69	12.87	9.738
		Y intercept	45.33	86.5	77.5	68.6	67.29	60.82	58.75	58.67	59.6	53.05	61.5	77.18
		R2	0.931	0.007521	0.145	0.4005	0.5393	0.6895	0.7742	0.8255	0.8582	0.879	0.8242	0.5838
		P	0.1693	0.9133	0.5271	0.1775	0.0602	0.0107	0.0018	0.0003	<0.0001	<0.0001	<0.0001	0.0015
Number of large module	C	Slope	1	-0.1	0.9	0.2	0.1429	0.02381	-0.1	-0.1576	-0.2727	0.05594	0.05495	0.1099
		Y intercept	9.667	11.5	9.5	11.13	11.29	11.64	12.06	12.27	12.73	11.3	11.31	11.03
		R2	0.75	0.01053	0.3553	0.02609	0.02128	0.0008658	0.01985	0.06322	0.1907	0.005164	0.006332	0.02995
		P	0.3333	0.8974	0.2888	0.7598	0.755	0.9449	0.7177	0.4834	0.1793	0.8244	0.7961	0.5541
	A	Slope	3	0.5	1.3	1.057	0.9643	0.5119	0.5333	0.4061	0.3636	0.479	0.4011	0.2835
		Y intercept	1.333	5.5	3.9	4.467	4.714	6.071	6	6.467	6.636	6.136	6.5	7.088
		R2	0.871	0.05051	0.3611	0.3847	0.4511	0.1838	0.2586	0.2058	0.2151	0.3557	0.3156	0.1938
		P	0.2339	0.7753	0.2838	0.1889	0.0985	0.2892	0.1621	0.1879	0.1508	0.0407	0.0457	0.1152
		Note: A and C represent antibiotic group and control, respectively. M is short for month. For instance, 3M represents the 3rd month, and so on.
