# Supplementary material for: Short-term exposure to antibiotics begets long-term disturbance in gut microbial metabolism and molecular ecological networks
Source: Microbiome. 2024 May 7;12:80. doi: 10.1186/s40168-024-01795-z (PMC11075301; doi:10.1186/s40168-024-01795-z)
Supplement: Supplementary file 16 — Additional file 15: Table S7. Detailed information of correlations between network complexity and stability. [file 40168_2024_1795_MOESM15_ESM.xlsx]

## Sheet: correlations
				Table S7 Detailed information of correlations between network complexity and stability
A	Index	cor	Link	Node	AvgK	AvgCC	Con	GD	Small modules	Large modules	Nodes in large module	Relative modularity	No.of modules	Positive links	No.of keystone
	Robustness_random	r	-0.176018	-0.184819	-0.138462	0.248352	-0.0769231	0.27033	0.099449	-0.190909	-0.173626	0.217582	-0.0220265	0.875688	-0.311266
	Robustness_target	r	0.739748	0.74531	0.402247	-0.24446	0.533366	0.0288907	-0.153075	0.365881	0.708933	0.253349	0.133636	-0.293674	0.742385
	Vulnerability	r	-0.752476	-0.778878	-0.314286	0.178022	-0.516484	-0.0197802	0.287297	-0.295242	-0.806593	-0.0637363	0.0198238	0.464247	-0.712754
	Robustness_random	P	0.547224	0.527033	0.636885	0.39192	0.793806	0.349919	0.735174	0.513259	0.552767	0.454919	0.940422	4.05484e-05	0.278691
	Robustness_target	P	0.0024918	0.00221804	0.153919	0.399623	0.0495142	0.921901	0.601357	0.198255	0.00452913	0.382145	0.648784	0.308164	0.00235886
	Vulnerability	P	0.00190103	0.00102824	0.273805	0.542597	0.0586372	0.946489	0.319274	0.305468	0.000491113	0.828626	0.946371	0.0944652	0.00422262
C	Index	cor	Link	Node	AvgK	AvgCC	Con	GD	Small modules	Large modules	Nodes in large module	Relative modularity	No.of modules	Positive links	No.of keystone
	Robustness_random	r	-0.213187	-0.481319	0.0021978	0.287912	0.230769	0.0241758	-0.447138	-0.353122	-0.287912	0.0197802	-0.448845	0.662267	-0.211124
	Robustness_target	r	0.287912	0.0813187	0.301099	0.371429	0.402198	0.0373626	-0.154185	-0.113982	0.283516	0.525275	-0.118812	0.121012	0.117785
	Vulnerability	r	-0.753846	-0.156044	-0.718681	-0.454945	-0.745055	0.415385	0.420706	0.261489	-0.327473	-0.643956	0.391639	0.354236	-0.426693
	Robustness_random	P	0.464303	0.0814183	0.994051	0.318193	0.427336	0.934619	0.108932	0.215545	0.318193	0.946489	0.107424	0.00986478	0.468738
	Robustness_target	P	0.318193	0.782275	0.295514	0.191021	0.153974	0.899093	0.598689	0.698024	0.325966	0.0537475	0.685812	0.680272	0.688403
	Vulnerability	P	0.00184473	0.594235	0.00377958	0.102154	0.00223004	0.139666	0.134153	0.366505	0.253071	0.0129422	0.166104	0.214	0.128126
	Note: A and C represent antibiotic group and control, respectively.
