# Supplementary material for: Short-term exposure to antibiotics begets long-term disturbance in gut microbial metabolism and molecular ecological networks
Source: Microbiome. 2024 May 7;12:80. doi: 10.1186/s40168-024-01795-z (PMC11075301; doi:10.1186/s40168-024-01795-z)
Supplement: Supplementary file 19 — Additional file 18: Table S10. Detailed information of functional networks based on the 16S rRNA gene-sequencing data. [file 40168_2024_1795_MOESM18_ESM.xlsx]

## Sheet: A_1M
		Table S10 Detailed information of functional networks based on the 16S rRNA gene-sequencing data
Name	Level1	Level2	Level3	MCODE_cluster	MCODE_node_status	MCODE_score	Degree
ko05204	Human Diseases	Cancers: Overview	Chemical carcinogenesis	Cluster 1	Clustered	26.8021	54
ko05133	Human Diseases	Infectious diseases: Bacterial	Pertussis	Cluster 1	Clustered	25.4118	55
ko00910	Metabolism	Energy metabolism	Nitrogen metabolism	Cluster 1	Clustered	25.8624	42
ko00364	Metabolism	Xenobiotics biodegradation and metabolism	Fluorobenzoate degradation	Cluster 1	Clustered	26.3613	52
ko03420	Genetic Information Processing	Replication and repair	Nucleotide excision repair	Cluster 1	Clustered	24.3678	44
ko01220	Metabolism	Global and overview maps	Degradation of aromatic compounds	Cluster 1	Clustered	24.8575	52
ko00760	Metabolism	Metabolism of cofactors and vitamins	Nicotinate and nicotinamide metabolism	Cluster 1	Clustered	25.4571	55
ko05205	Human Diseases	Cancers: Overview	Proteoglycans in cancer	Cluster 1	Clustered	26.1515	55
ko05152	Human Diseases	Infectious diseases: Bacterial	Tuberculosis	Cluster 1	Clustered	27.3106	45
ko05120	Human Diseases	Infectious diseases: Bacterial	Epithelial cell signaling in Helicobacter pylori infection	Cluster 1	Clustered	26.4012	43
ko04964	Organismal Systems	Excretory system	Proximal tubule bicarbonate reclamation	Cluster 1	Clustered	25.0976	49
ko04940	Human Diseases	Endocrine and metabolic diseases	Type I diabetes mellitus	Cluster 1	Clustered	26.1515	54
ko04910	Organismal Systems	Endocrine system	Insulin signaling pathway	Cluster 1	Clustered	25.9312	45
ko04621	Organismal Systems	Immune system	NOD-like receptor signaling pathway	Cluster 1	Clustered	24.019	50
ko04216	Cellular Processes	Cell growth and death	Ferroptosis	Cluster 1	Clustered	27.5484	47
ko03440	Genetic Information Processing	Replication and repair	Homologous recombination	Cluster 1	Clustered	27.5385	58
ko03430	Genetic Information Processing	Replication and repair	Mismatch repair	Cluster 1	Clustered	26.1515	59
ko03410	Genetic Information Processing	Replication and repair	Base excision repair	Cluster 1	Clustered	26.2768	51
ko03030	Genetic Information Processing	Replication and repair	DNA replication	Cluster 1	Clustered	26.1515	54
ko03020	Genetic Information Processing	Transcription	RNA polymerase	Cluster 1	Clustered	26.1515	55
ko03018	Genetic Information Processing	Folding, sorting and degradation	RNA degradation	Cluster 1	Clustered	26.6222	43
ko03010	Genetic Information Processing	Translation	Ribosome	Cluster 1	Clustered	26.1515	56
ko02025	Cellular Processes	Cellular community - prokaryotes	Biofilm formation - Pseudomonas aeruginosa	Cluster 1	Clustered	26.1515	52
ko01503	Human Diseases	Drug resistance: Antimicrobial	Cationic antimicrobial peptide (CAMP) resistance	Cluster 1	Clustered	27.2583	57
ko01230	Metabolism	Global and overview maps	Biosynthesis of amino acids	Cluster 1	Clustered	26.5882	54
ko01130	Metabolism	Global and overview maps	Biosynthesis of antibiotics	Cluster 1	Clustered	26.1515	59
ko01120	Metabolism	Global and overview maps	Microbial metabolism in diverse environments	Cluster 1	Clustered	26.9686	50
ko01110	Metabolism	Global and overview maps	Biosynthesis of secondary metabolites	Cluster 1	Clustered	24.3002	55
ko00970	Genetic Information Processing	Translation	Aminoacyl-tRNA biosynthesis	Cluster 1	Clustered	26.1515	54
ko00966	Metabolism	Biosynthesis of other secondary metabolites	Glucosinolate biosynthesis	Cluster 1	Clustered	26.6897	48
ko00960	Metabolism	Biosynthesis of other secondary metabolites	Tropane, piperidine and pyridine alkaloid biosynthesis	Cluster 1	Clustered	25.9312	46
ko00950	Metabolism	Biosynthesis of other secondary metabolites	Isoquinoline alkaloid biosynthesis	Cluster 1	Clustered	26.1515	57
ko00908	Metabolism	Metabolism of terpenoids and polyketides	Zeatin biosynthesis	Cluster 1	Clustered	26.1515	56
ko00900	Metabolism	Metabolism of terpenoids and polyketides	Terpenoid backbone biosynthesis	Cluster 1	Clustered	26.0882	48
ko00670	Metabolism	Metabolism of cofactors and vitamins	One carbon pool by folate	Cluster 1	Clustered	26.2452	54
ko00643	Metabolism	Xenobiotics biodegradation and metabolism	Styrene degradation	Cluster 1	Clustered	27.0405	57
ko00604	Metabolism	Glycan biosynthesis and metabolism	Glycosphingolipid biosynthesis - ganglio series	Cluster 1	Clustered	25.4571	49
ko00562	Metabolism	Carbohydrate metabolism	Inositol phosphate metabolism	Cluster 1	Clustered	26.867	44
ko00525	Metabolism	Biosynthesis of other secondary metabolites	Acarbose and validamycin biosynthesis	Cluster 1	Clustered	26.4718	44
ko00523	Metabolism	Metabolism of terpenoids and polyketides	Polyketide sugar unit biosynthesis	Cluster 1	Clustered	27.0035	59
ko00513	Metabolism	Glycan biosynthesis and metabolism	Various types of N-glycan biosynthesis	Cluster 1	Clustered	25.4571	49
ko00471	Metabolism	Metabolism of other amino acids	D-Glutamine and D-glutamate metabolism	Cluster 1	Clustered	26.5462	57
ko00401	Metabolism	Biosynthesis of other secondary metabolites	Novobiocin biosynthesis	Cluster 1	Clustered	27.9943	57
ko00332	Metabolism	Biosynthesis of other secondary metabolites	Carbapenem biosynthesis	Cluster 1	Clustered	26.1515	59
ko00300	Metabolism	Amino acid metabolism	Lysine biosynthesis	Cluster 1	Seed	28.381	58
ko00270	Metabolism	Amino acid metabolism	Cysteine and methionine metabolism	Cluster 1	Clustered	24.542	54
ko00250	Metabolism	Amino acid metabolism	Alanine, aspartate and glutamate metabolism	Cluster 1	Clustered	25.8079	36
ko00240	Metabolism	Nucleotide metabolism	Pyrimidine metabolism	Cluster 1	Clustered	24.7805	58
ko00230	Metabolism	Nucleotide metabolism	Purine metabolism	Cluster 1	Clustered	27.7733	54
ko00195	Metabolism	Energy metabolism	Photosynthesis	Cluster 1	Clustered	26.1515	56
ko00040	Metabolism	Carbohydrate metabolism	Pentose and glucuronate interconversions	Cluster 1	Clustered	26.2061	56
ko05211	Human Diseases	Cancers: Specific types	Renal cell carcinoma	Cluster 10	Seed	2.2	6
ko04934	Human Diseases	Endocrine and metabolic diseases	Cushing's syndrome	Cluster 10	Clustered	2.2	6
ko00261	Metabolism	Biosynthesis of other secondary metabolites	Monobactam biosynthesis	Cluster 10	Clustered	1.82143	7
ko05111	Cellular Processes	Cellular community - prokaryotes	Biofilm formation - Vibrio cholerae	Cluster 11	Seed	2	2
ko00473	Metabolism	Metabolism of other amino acids	D-Alanine metabolism	Cluster 11	Clustered	2	2
ko00290	Metabolism	Amino acid metabolism	Valine, leucine and isoleucine biosynthesis	Cluster 11	Clustered	2	3
ko00531	Metabolism	Glycan biosynthesis and metabolism	Glycosaminoglycan degradation	Cluster 2	Clustered	9	12
ko04714	Organismal Systems	Environmental adaptation	Thermogenesis	Cluster 2	Clustered	10	10
ko04112	Cellular Processes	Cell growth and death	Cell cycle - Caulobacter	Cluster 2	Clustered	8.83636	18
ko00600	Metabolism	Lipid metabolism	Sphingolipid metabolism	Cluster 2	Clustered	9.01099	24
ko00511	Metabolism	Glycan biosynthesis and metabolism	Other glycan degradation	Cluster 2	Clustered	9.01099	20
ko00281	Metabolism	Metabolism of terpenoids and polyketides	Geraniol degradation	Cluster 2	Clustered	8.59091	16
ko00740	Metabolism	Metabolism of cofactors and vitamins	Riboflavin metabolism	Cluster 2	Clustered	8.59091	17
ko00680	Metabolism	Energy metabolism	Methane metabolism	Cluster 2	Clustered	9.01099	17
ko04626	Organismal Systems	Environmental adaptation	Plant-pathogen interaction	Cluster 2	Clustered	10	18
ko04217	Cellular Processes	Cell growth and death	Necroptosis	Cluster 2	Clustered	9.48718	19
ko04122	Genetic Information Processing	Folding, sorting and degradation	Sulfur relay system	Cluster 2	Clustered	9	13
ko00981	Metabolism	Metabolism of terpenoids and polyketides	Insect hormone biosynthesis	Cluster 2	Clustered	8.7619	22
ko00780	Metabolism	Metabolism of cofactors and vitamins	Biotin metabolism	Cluster 2	Clustered	9.07937	32
ko00410	Metabolism	Metabolism of other amino acids	beta-Alanine metabolism	Cluster 2	Clustered	8.83636	20
ko04142	Cellular Processes	Transport and catabolism	Lysosome	Cluster 2	Clustered	9.01099	18
ko00310	Metabolism	Amino acid metabolism	Lysine degradation	Cluster 2	Clustered	9.23077	20
ko00625	Metabolism	Xenobiotics biodegradation and metabolism	Chloroalkane and chloroalkene degradation	Cluster 2	Clustered	8.81287	26
ko01501	Human Diseases	Drug resistance: Antimicrobial	beta-Lactam resistance	Cluster 2	Clustered	8.85714	19
ko01053	Metabolism	Metabolism of terpenoids and polyketides	Biosynthesis of siderophore group nonribosomal peptides	Cluster 2	Seed	10.2667	18
ko00480	Metabolism	Metabolism of other amino acids	Glutathione metabolism	Cluster 2	Clustered	9.34066	19
ko05132	Human Diseases	Infectious diseases: Bacterial	Salmonella infection	Cluster 2	Clustered	9.98551	27
ko04727	Organismal Systems	Nervous system	GABAergic synapse	Cluster 2	Clustered	8.59091	20
ko04724	Organismal Systems	Nervous system	Glutamatergic synapse	Cluster 2	Clustered	8.83636	20
ko04211	Organismal Systems	Aging	Longevity regulating pathway	Cluster 2	Clustered	10.0421	24
ko04068	Environmental Information Processing	Signal transduction	FoxO signaling pathway	Cluster 2	Clustered	9.29644	25
ko00642	Metabolism	Xenobiotics biodegradation and metabolism	Ethylbenzene degradation	Cluster 2	Clustered	8.59091	21
ko00603	Metabolism	Glycan biosynthesis and metabolism	Glycosphingolipid biosynthesis - globo and isoglobo series	Cluster 2	Clustered	9.01099	23
ko00540	Metabolism	Glycan biosynthesis and metabolism	Lipopolysaccharide biosynthesis	Cluster 2	Clustered	9.98551	28
ko00524	Metabolism	Biosynthesis of other secondary metabolites	Neomycin, kanamycin and gentamicin biosynthesis	Cluster 2	Clustered	9.01099	20
ko00930	Metabolism	Xenobiotics biodegradation and metabolism	Caprolactam degradation	Cluster 2	Clustered	9.35897	16
ko05206	Human Diseases	Cancers: Overview	MicroRNAs in cancer	Cluster 2	Clustered	9.13971	19
ko00860	Metabolism	Metabolism of cofactors and vitamins	Porphyrin and chlorophyll metabolism	Cluster 2	Clustered	10	16
ko05010	Human Diseases	Neurodegenerative diseases	Alzheimer's disease	Cluster 2	Clustered	9.4902	23
ko04213	Organismal Systems	Aging	Longevity regulating pathway - multiple species	Cluster 2	Clustered	9.98551	28
ko01524	Human Diseases	Drug resistance: Antineoplastic	Platinum drug resistance	Cluster 2	Clustered	9	21
ko01051	Metabolism	Metabolism of terpenoids and polyketides	Biosynthesis of ansamycins	Cluster 2	Clustered	9.01099	19
ko00052	Metabolism	Carbohydrate metabolism	Galactose metabolism	Cluster 2	Clustered	10.2456	27
ko04212	Organismal Systems	Aging	Longevity regulating pathway - worm	Cluster 2	Clustered	9.98551	27
ko02040	Cellular Processes	Cell motility	Flagellar assembly	Cluster 2	Clustered	9.98551	28
ko00640	Metabolism	Carbohydrate metabolism	Propanoate metabolism	Cluster 2	Clustered	9	15
ko00620	Metabolism	Carbohydrate metabolism	Pyruvate metabolism	Cluster 2	Clustered	9.84848	16
ko00190	Metabolism	Energy metabolism	Oxidative phosphorylation	Cluster 2	Clustered	9.99167	24
ko00020	Metabolism	Carbohydrate metabolism	Citrate cycle (TCA cycle)	Cluster 2	Clustered	8.83636	14
ko05203	Human Diseases	Cancers: Overview	Viral carcinogenesis	Cluster 2	Clustered	9.03226	34
ko05200	Human Diseases	Cancers: Overview	Pathways in cancer	Cluster 2	Clustered	9.84848	19
ko05165	Human Diseases	Infectious diseases: Viral	Human papillomavirus infection	Cluster 2	Clustered	9.03226	34
ko04930	Human Diseases	Endocrine and metabolic diseases	Type II diabetes mellitus	Cluster 2	Clustered	8.90909	35
ko04146	Cellular Processes	Transport and catabolism	Peroxisome	Cluster 2	Clustered	10.221	27
ko01055	Metabolism	Metabolism of terpenoids and polyketides	Biosynthesis of vancomycin group antibiotics	Cluster 2	Clustered	9.19481	25
ko00830	Metabolism	Metabolism of cofactors and vitamins	Retinol metabolism	Cluster 2	Clustered	10.221	26
ko05340	Human Diseases	Immune diseases	Primary immunodeficiency	Cluster 3	Clustered	11.4706	21
ko04918	Organismal Systems	Endocrine system	Thyroid hormone synthesis	Cluster 3	Clustered	11.4	26
ko00650	Metabolism	Carbohydrate metabolism	Butanoate metabolism	Cluster 3	Clustered	11.8681	23
ko00592	Metabolism	Lipid metabolism	alpha-Linolenic acid metabolism	Cluster 3	Clustered	11.6571	23
ko00072	Metabolism	Lipid metabolism	Synthesis and degradation of ketone bodies	Cluster 3	Clustered	11.4	25
ko05418	Human Diseases	Cardiovascular diseases	Fluid shear stress and atherosclerosis	Cluster 3	Clustered	11.3	24
ko02020	Environmental Information Processing	Signal transduction	Two-component system	Cluster 3	Seed	13	26
ko00633	Metabolism	Xenobiotics biodegradation and metabolism	Nitrotoluene degradation	Cluster 3	Clustered	10.7029	28
ko00940	Metabolism	Biosynthesis of other secondary metabolites	Phenylpropanoid biosynthesis	Cluster 3	Clustered	11	22
ko00430	Metabolism	Metabolism of other amino acids	Taurine and hypotaurine metabolism	Cluster 3	Clustered	11	25
ko00280	Metabolism	Amino acid metabolism	Valine, leucine and isoleucine degradation	Cluster 3	Clustered	10.9474	26
ko05016	Human Diseases	Neurodegenerative diseases	Huntington's disease	Cluster 3	Clustered	10.5882	23
ko05014	Human Diseases	Neurodegenerative diseases	Amyotrophic lateral sclerosis (ALS)	Cluster 3	Clustered	11.7363	24
ko03070	Environmental Information Processing	Membrane transport	Bacterial secretion system	Cluster 3	Clustered	10.4675	28
ko00770	Metabolism	Metabolism of cofactors and vitamins	Pantothenate and CoA biosynthesis	Cluster 3	Clustered	11.7363	20
ko00561	Metabolism	Lipid metabolism	Glycerolipid metabolism	Cluster 3	Clustered	10.5882	24
ko00460	Metabolism	Metabolism of other amino acids	Cyanoamino acid metabolism	Cluster 3	Clustered	12	24
ko04973	Organismal Systems	Digestive system	Carbohydrate digestion and absorption	Cluster 3	Clustered	13	17
ko04917	Organismal Systems	Endocrine system	Prolactin signaling pathway	Cluster 3	Clustered	12.675	28
ko02060	Environmental Information Processing	Membrane transport	Phosphotransferase system (PTS)	Cluster 3	Clustered	12.675	23
ko02030	Cellular Processes	Cell motility	Bacterial chemotaxis	Cluster 3	Clustered	12.675	25
ko00790	Metabolism	Metabolism of cofactors and vitamins	Folate biosynthesis	Cluster 3	Clustered	10.4822	24
ko00630	Metabolism	Carbohydrate metabolism	Glyoxylate and dicarboxylate metabolism	Cluster 3	Clustered	12.675	21
ko00520	Metabolism	Carbohydrate metabolism	Amino sugar and nucleotide sugar metabolism	Cluster 3	Clustered	11.9804	28
ko00500	Metabolism	Carbohydrate metabolism	Starch and sucrose metabolism	Cluster 3	Clustered	11.7836	24
ko00051	Metabolism	Carbohydrate metabolism	Fructose and mannose metabolism	Cluster 3	Clustered	12.8762	21
ko00010	Metabolism	Carbohydrate metabolism	Glycolysis / Gluconeogenesis	Cluster 3	Clustered	11.7836	20
ko05215	Human Diseases	Cancers: Specific types	Prostate cancer	Cluster 4	Clustered	13	16
ko04915	Organismal Systems	Endocrine system	Estrogen signaling pathway	Cluster 4	Clustered	13	16
ko04914	Organismal Systems	Endocrine system	Progesterone-mediated oocyte maturation	Cluster 4	Clustered	13	16
ko04659	Organismal Systems	Immune system	Th17 cell differentiation	Cluster 4	Clustered	13	16
ko04657	Organismal Systems	Immune system	IL-17 signaling pathway	Cluster 4	Clustered	13	16
ko04612	Organismal Systems	Immune system	Antigen processing and presentation	Cluster 4	Clustered	13	16
ko02026	Cellular Processes	Cellular community - prokaryotes	Biofilm formation - Escherichia coli	Cluster 4	Clustered	13.8833	30
ko04141	Genetic Information Processing	Folding, sorting and degradation	Protein processing in endoplasmic reticulum	Cluster 4	Seed	16	33
ko03060	Genetic Information Processing	Folding, sorting and degradation	Protein export	Cluster 4	Clustered	14	25
ko00220	Metabolism	Amino acid metabolism	Arginine biosynthesis	Cluster 4	Clustered	13.8833	27
ko00982	Metabolism	Xenobiotics biodegradation and metabolism	Drug metabolism - cytochrome P450	Cluster 5	Clustered	16.6421	35
ko00980	Metabolism	Xenobiotics biodegradation and metabolism	Metabolism of xenobiotics by cytochrome P450	Cluster 5	Clustered	16.6421	35
ko00120	Metabolism	Lipid metabolism	Primary bile acid biosynthesis	Cluster 5	Clustered	14	29
ko00061	Metabolism	Lipid metabolism	Fatty acid biosynthesis	Cluster 5	Clustered	14.7059	27
ko05230	Human Diseases	Cancers: Overview	Central carbon metabolism in cancer	Cluster 5	Seed	16.9006	39
ko00626	Metabolism	Xenobiotics biodegradation and metabolism	Naphthalene degradation	Cluster 5	Clustered	15.6257	34
ko00440	Metabolism	Metabolism of other amino acids	Phosphonate and phosphinate metabolism	Cluster 6	Clustered	11	14
ko00627	Metabolism	Xenobiotics biodegradation and metabolism	Aminobenzoate degradation	Cluster 6	Seed	12.8538	34
ko05225	Human Diseases	Cancers: Specific types	Hepatocellular carcinoma	Cluster 6	Clustered	12	28
ko01059	Metabolism	Metabolism of terpenoids and polyketides	Biosynthesis of enediyne antibiotics	Cluster 6	Clustered	10.9571	25
ko01040	Metabolism	Lipid metabolism	Biosynthesis of unsaturated fatty acids	Cluster 6	Clustered	10.3714	21
ko00623	Metabolism	Xenobiotics biodegradation and metabolism	Toluene degradation	Cluster 6	Clustered	11.2211	29
ko00333	Metabolism	Biosynthesis of other secondary metabolites	Prodigiosin biosynthesis	Cluster 6	Clustered	11.2211	29
ko00750	Metabolism	Metabolism of cofactors and vitamins	Vitamin B6 metabolism	Cluster 7	Clustered	6.80556	15
ko00380	Metabolism	Amino acid metabolism	Tryptophan metabolism	Cluster 7	Clustered	7.12727	17
ko00330	Metabolism	Amino acid metabolism	Arginine and proline metabolism	Cluster 7	Clustered	7.05628	26
ko01502	Human Diseases	Drug resistance: Antimicrobial	Vancomycin resistance	Cluster 7	Clustered	6.53333	15
ko00350	Metabolism	Amino acid metabolism	Tyrosine metabolism	Cluster 7	Clustered	7.42105	24
ko00140	Metabolism	Lipid metabolism	Steroid hormone biosynthesis	Cluster 7	Clustered	7.77778	22
ko00053	Metabolism	Carbohydrate metabolism	Ascorbate and aldarate metabolism	Cluster 7	Clustered	7.15152	14
ko00521	Metabolism	Biosynthesis of other secondary metabolites	Streptomycin biosynthesis	Cluster 7	Seed	8	22
ko00550	Metabolism	Glycan biosynthesis and metabolism	Peptidoglycan biosynthesis	Cluster 8	Clustered	21.9203	48
ko01523	Human Diseases	Drug resistance: Antineoplastic	Antifolate resistance	Cluster 8	Clustered	22.1818	48
ko00121	Metabolism	Lipid metabolism	Secondary bile acid biosynthesis	Cluster 8	Seed	22.6462	44
ko04931	Human Diseases	Endocrine and metabolic diseases	Insulin resistance	Cluster 8	Clustered	20.7717	44
ko04922	Organismal Systems	Endocrine system	Glucagon signaling pathway	Cluster 8	Clustered	22.3915	48
ko04214	Cellular Processes	Cell growth and death	Apoptosis - fly	Cluster 9	Clustered	8	16
ko04066	Environmental Information Processing	Signal transduction	HIF-1 signaling pathway	Cluster 9	Clustered	8.83636	17
ko00791	Metabolism	Xenobiotics biodegradation and metabolism	Atrazine degradation	Cluster 9	Clustered	8	12
ko03320	Organismal Systems	Endocrine system	PPAR signaling pathway		Unclustered	0.666667	2
ko00564	Metabolism	Lipid metabolism	Glycerophospholipid metabolism		Unclustered	3	3
ko00983	Metabolism	Xenobiotics biodegradation and metabolism	Drug metabolism - other enzymes		Unclustered	3	4
ko00710	Metabolism	Energy metabolism	Carbon fixation in photosynthetic organisms		Unclustered	5	6
ko00405	Metabolism	Biosynthesis of other secondary metabolites	Phenazine biosynthesis		Unclustered	2	2
ko00660	Metabolism	Carbohydrate metabolism	C5-Branched dibasic acid metabolism		Unclustered	12	12
ko00920	Metabolism	Energy metabolism	Sulfur metabolism		Unclustered	2	3
ko01210	Metabolism	Global and overview maps	2-Oxocarboxylic acid metabolism		Unclustered	3	5
ko00730	Metabolism	Metabolism of cofactors and vitamins	Thiamine metabolism		Unclustered	3	5
ko00260	Metabolism	Amino acid metabolism	Glycine, serine and threonine metabolism		Unclustered	0	1
ko04920	Organismal Systems	Endocrine system	Adipocytokine signaling pathway		Unclustered	4	4
ko02024	Cellular Processes	Cellular community - prokaryotes	Quorum sensing		Unclustered	5.33333	22
ko04151	Environmental Information Processing	Signal transduction	PI3K-Akt signaling pathway		Unclustered	9	14
ko00400	Metabolism	Amino acid metabolism	Phenylalanine, tyrosine and tryptophan biosynthesis		Unclustered	8.66667	15
ko00622	Metabolism	Xenobiotics biodegradation and metabolism	Xylene degradation		Unclustered	21.8406	46
ko00785	Metabolism	Metabolism of cofactors and vitamins	Lipoic acid metabolism		Unclustered	5.6	14
ko00450	Metabolism	Metabolism of other amino acids	Selenocompound metabolism		Unclustered	3.81818	12
ko01212	Metabolism	Global and overview maps	Fatty acid metabolism		Unclustered	6	11
ko00130	Metabolism	Metabolism of cofactors and vitamins	Ubiquinone and other terpenoid-quinone biosynthesis		Unclustered	4.02614	19
ko00362	Metabolism	Xenobiotics biodegradation and metabolism	Benzoate degradation		Unclustered	6	14
ko00071	Metabolism	Lipid metabolism	Fatty acid degradation		Unclustered	5	8
ko00340	Metabolism	Amino acid metabolism	Histidine metabolism		Unclustered	0	1
ko00903	Metabolism	Metabolism of terpenoids and polyketides	Limonene and pinene degradation		Unclustered	6.13333	16
ko00360	Metabolism	Amino acid metabolism	Phenylalanine metabolism		Unclustered	5.5	9
ko05150	Human Diseases	Infectious diseases: Bacterial	Staphylococcus aureus infection		Unclustered	2.7	7
ko01200	Metabolism	Global and overview maps	Carbon metabolism		Unclustered	3	7
ko00361	Metabolism	Xenobiotics biodegradation and metabolism	Chlorocyclohexane and chlorobenzene degradation		Unclustered	2.7	5
ko03008	Genetic Information Processing	Translation	Ribosome biogenesis in eukaryotes		Unclustered	22	37
ko05134	Human Diseases	Infectious diseases: Bacterial	Legionellosis		Unclustered	6.5641	16
ko04152	Environmental Information Processing	Signal transduction	AMPK signaling pathway		Unclustered	17.8105	35
ko04016	Environmental Information Processing	Signal transduction	MAPK signaling pathway - plant		Unclustered	4.53333	15
ko03013	Genetic Information Processing	Translation	RNA transport		Unclustered	2.18182	12
ko02010	Environmental Information Processing	Membrane transport	ABC transporters		Unclustered	3.60606	24
ko01100	Metabolism	Global and overview maps	Metabolic pathways		Unclustered	8	15
ko00030	Metabolism	Carbohydrate metabolism	Pentose phosphate pathway		Unclustered	7.0303	20
ko00720	Metabolism	Energy metabolism	Carbon fixation pathways in prokaryotes		Unclustered	5	8
Note: This table contains 28 subtables. A and C represent antibiotic group and control, respectively. M is short for month. "MCODE_cluster" indicates which cluster a specific metabolic pathway is assigned to. "MCODE_node_status" indicates whether a specific pathway is clustered. "Degree" represents the node degree feature of a specific node.

## Sheet: A_2M
Name	Level1	Level2	Level3	MCODE_cluster	MCODE_node_status	MCODE_score	Degree
ko04940	Human Diseases	Endocrine and metabolic diseases	Type I diabetes mellitus	Cluster 1	Clustered	10	19
ko01501	Human Diseases	Drug resistance: Antimicrobial	beta-Lactam resistance	Cluster 1	Clustered	10	20
ko00909	Metabolism	Metabolism of terpenoids and polyketides	Sesquiterpenoid and triterpenoid biosynthesis	Cluster 1	Clustered	10.6667	27
ko00770	Metabolism	Metabolism of cofactors and vitamins	Pantothenate and CoA biosynthesis	Cluster 1	Clustered	9.61538	18
ko00640	Metabolism	Carbohydrate metabolism	Propanoate metabolism	Cluster 1	Clustered	9.84848	20
ko00627	Metabolism	Xenobiotics biodegradation and metabolism	Aminobenzoate degradation	Cluster 1	Seed	12	20
ko00604	Metabolism	Glycan biosynthesis and metabolism	Glycosphingolipid biosynthesis - ganglio series	Cluster 1	Clustered	10.9412	26
ko00513	Metabolism	Glycan biosynthesis and metabolism	Various types of N-glycan biosynthesis	Cluster 1	Clustered	10.9412	26
ko00440	Metabolism	Metabolism of other amino acids	Phosphonate and phosphinate metabolism	Cluster 1	Clustered	11.5429	26
ko00140	Metabolism	Lipid metabolism	Steroid hormone biosynthesis	Cluster 1	Clustered	12	25
ko05132	Human Diseases	Infectious diseases: Bacterial	Salmonella infection	Cluster 1	Clustered	10.0571	18
ko04727	Organismal Systems	Nervous system	GABAergic synapse	Cluster 1	Clustered	12	19
ko04142	Cellular Processes	Transport and catabolism	Lysosome	Cluster 1	Clustered	10.0421	24
ko01503	Human Diseases	Drug resistance: Antimicrobial	Cationic antimicrobial peptide (CAMP) resistance	Cluster 1	Clustered	10.7647	21
ko00730	Metabolism	Metabolism of cofactors and vitamins	Thiamine metabolism	Cluster 1	Clustered	10.3158	28
ko00603	Metabolism	Glycan biosynthesis and metabolism	Glycosphingolipid biosynthesis - globo and isoglobo series	Cluster 1	Clustered	10.0421	22
ko00531	Metabolism	Glycan biosynthesis and metabolism	Glycosaminoglycan degradation	Cluster 1	Clustered	10.0421	27
ko00650	Metabolism	Carbohydrate metabolism	Butanoate metabolism	Cluster 1	Clustered	10.7179	21
ko00592	Metabolism	Lipid metabolism	alpha-Linolenic acid metabolism	Cluster 1	Clustered	10.7179	19
ko00072	Metabolism	Lipid metabolism	Synthesis and degradation of ketone bodies	Cluster 1	Clustered	9.61538	17
ko04964	Organismal Systems	Excretory system	Proximal tubule bicarbonate reclamation	Cluster 1	Clustered	11.5429	20
ko00600	Metabolism	Lipid metabolism	Sphingolipid metabolism	Cluster 1	Clustered	10.3158	23
ko00511	Metabolism	Glycan biosynthesis and metabolism	Other glycan degradation	Cluster 1	Clustered	10.0421	23
ko04152	Environmental Information Processing	Signal transduction	AMPK signaling pathway	Cluster 10	Clustered	8.58333	19
ko03018	Genetic Information Processing	Folding, sorting and degradation	RNA degradation	Cluster 10	Clustered	9	20
ko01055	Metabolism	Metabolism of terpenoids and polyketides	Biosynthesis of vancomycin group antibiotics	Cluster 10	Clustered	8.38235	25
ko00785	Metabolism	Metabolism of cofactors and vitamins	Lipoic acid metabolism	Cluster 10	Seed	9.48718	20
ko00791	Metabolism	Xenobiotics biodegradation and metabolism	Atrazine degradation	Cluster 11	Clustered	3	4
ko04918	Organismal Systems	Endocrine system	Thyroid hormone synthesis	Cluster 11	Clustered	3.42857	7
ko00660	Metabolism	Carbohydrate metabolism	C5-Branched dibasic acid metabolism	Cluster 11	Seed	3.73333	6
ko04217	Cellular Processes	Cell growth and death	Necroptosis	Cluster 11	Clustered	3.27273	12
ko01054	Metabolism	Metabolism of terpenoids and polyketides	Nonribosomal peptide structures	Cluster 12	Clustered	3	3
ko01053	Metabolism	Metabolism of terpenoids and polyketides	Biosynthesis of siderophore group nonribosomal peptides	Cluster 12	Clustered	3	3
ko01052	Metabolism	Metabolism of terpenoids and polyketides	Type I polyketide structures	Cluster 12	Clustered	3	3
ko04920	Organismal Systems	Endocrine system	Adipocytokine signaling pathway	Cluster 12	Clustered	3	4
ko02025	Cellular Processes	Cellular community - prokaryotes	Biofilm formation - Pseudomonas aeruginosa	Cluster 13	Clustered	2.4	9
ko04112	Cellular Processes	Cell growth and death	Cell cycle - Caulobacter	Cluster 13	Clustered	2.4	4
ko00633	Metabolism	Xenobiotics biodegradation and metabolism	Nitrotoluene degradation	Cluster 13	Clustered	2.7	6
ko02060	Environmental Information Processing	Membrane transport	Phosphotransferase system (PTS)	Cluster 13	Seed	3	5
ko00642	Metabolism	Xenobiotics biodegradation and metabolism	Ethylbenzene degradation	Cluster 14	Clustered	6.80556	11
ko00310	Metabolism	Amino acid metabolism	Lysine degradation	Cluster 14	Clustered	7.64444	16
ko00280	Metabolism	Amino acid metabolism	Valine, leucine and isoleucine degradation	Cluster 14	Seed	7.82222	13
ko00362	Metabolism	Xenobiotics biodegradation and metabolism	Benzoate degradation	Cluster 15	Seed	6	8
ko00281	Metabolism	Metabolism of terpenoids and polyketides	Geraniol degradation	Cluster 15	Clustered	6	12
ko00071	Metabolism	Lipid metabolism	Fatty acid degradation	Cluster 15	Clustered	6	10
ko04068	Environmental Information Processing	Signal transduction	FoxO signaling pathway	Cluster 16	Seed	5.16667	12
ko04013	Environmental Information Processing	Signal transduction	MAPK signaling pathway - fly	Cluster 16	Clustered	5.16667	11
ko00561	Metabolism	Lipid metabolism	Glycerolipid metabolism	Cluster 16	Clustered	5	11
ko00780	Metabolism	Metabolism of cofactors and vitamins	Biotin metabolism	Cluster 17	Seed	4	7
ko00361	Metabolism	Xenobiotics biodegradation and metabolism	Chlorocyclohexane and chlorobenzene degradation	Cluster 17	Clustered	4	6
ko00121	Metabolism	Lipid metabolism	Secondary bile acid biosynthesis	Cluster 17	Clustered	3.2381	7
ko00120	Metabolism	Lipid metabolism	Primary bile acid biosynthesis	Cluster 17	Clustered	4	6
ko00360	Metabolism	Amino acid metabolism	Phenylalanine metabolism	Cluster 17	Clustered	4	7
ko00670	Metabolism	Metabolism of cofactors and vitamins	One carbon pool by folate	Cluster 18	Clustered	3.2381	8
ko04910	Organismal Systems	Endocrine system	Insulin signaling pathway	Cluster 18	Clustered	3.36364	12
ko01110	Metabolism	Global and overview maps	Biosynthesis of secondary metabolites	Cluster 18	Seed	3.73333	10
ko00982	Metabolism	Xenobiotics biodegradation and metabolism	Drug metabolism - cytochrome P450	Cluster 19	Seed	2	2
ko00980	Metabolism	Xenobiotics biodegradation and metabolism	Metabolism of xenobiotics by cytochrome P450	Cluster 19	Clustered	2	2
ko00830	Metabolism	Metabolism of cofactors and vitamins	Retinol metabolism	Cluster 19	Clustered	2	2
ko05231	Human Diseases	Cancers: Overview	Choline metabolism in cancer	Cluster 2	Seed	13	24
ko05205	Human Diseases	Cancers: Overview	Proteoglycans in cancer	Cluster 2	Clustered	13	23
ko04216	Cellular Processes	Cell growth and death	Ferroptosis	Cluster 2	Clustered	10.859	17
ko03020	Genetic Information Processing	Transcription	RNA polymerase	Cluster 2	Clustered	13	26
ko03010	Genetic Information Processing	Translation	Ribosome	Cluster 2	Clustered	13	24
ko03008	Genetic Information Processing	Translation	Ribosome biogenesis in eukaryotes	Cluster 2	Clustered	13	23
ko01120	Metabolism	Global and overview maps	Microbial metabolism in diverse environments	Cluster 2	Clustered	13	26
ko01051	Metabolism	Metabolism of terpenoids and polyketides	Biosynthesis of ansamycins	Cluster 2	Clustered	13	23
ko00970	Genetic Information Processing	Translation	Aminoacyl-tRNA biosynthesis	Cluster 2	Clustered	13	25
ko00908	Metabolism	Metabolism of terpenoids and polyketides	Zeatin biosynthesis	Cluster 2	Clustered	13	26
ko00525	Metabolism	Biosynthesis of other secondary metabolites	Acarbose and validamycin biosynthesis	Cluster 2	Clustered	13	25
ko00523	Metabolism	Metabolism of terpenoids and polyketides	Polyketide sugar unit biosynthesis	Cluster 2	Clustered	13	25
ko00332	Metabolism	Biosynthesis of other secondary metabolites	Carbapenem biosynthesis	Cluster 2	Clustered	13	26
ko00270	Metabolism	Amino acid metabolism	Cysteine and methionine metabolism	Cluster 2	Clustered	13	25
ko00040	Metabolism	Carbohydrate metabolism	Pentose and glucuronate interconversions	Cluster 2	Clustered	10.6374	20
ko00030	Metabolism	Carbohydrate metabolism	Pentose phosphate pathway	Cluster 2	Clustered	13	19
ko00410	Metabolism	Metabolism of other amino acids	beta-Alanine metabolism	Cluster 3	Clustered	4	4
ko05016	Human Diseases	Neurodegenerative diseases	Huntington's disease	Cluster 3	Seed	5	7
ko05014	Human Diseases	Neurodegenerative diseases	Amyotrophic lateral sclerosis (ALS)	Cluster 3	Clustered	5	5
ko05012	Human Diseases	Neurodegenerative diseases	Parkinson's disease	Cluster 3	Clustered	5	7
ko05010	Human Diseases	Neurodegenerative diseases	Alzheimer's disease	Cluster 3	Clustered	5	7
ko04932	Human Diseases	Endocrine and metabolic diseases	Non-alcoholic fatty liver disease (NAFLD)	Cluster 3	Clustered	5	7
ko00330	Metabolism	Amino acid metabolism	Arginine and proline metabolism	Cluster 3	Clustered	5	5
ko05215	Human Diseases	Cancers: Specific types	Prostate cancer	Cluster 4	Seed	5	5
ko04915	Organismal Systems	Endocrine system	Estrogen signaling pathway	Cluster 4	Clustered	5	5
ko04914	Organismal Systems	Endocrine system	Progesterone-mediated oocyte maturation	Cluster 4	Clustered	5	5
ko04659	Organismal Systems	Immune system	Th17 cell differentiation	Cluster 4	Clustered	5	5
ko04657	Organismal Systems	Immune system	IL-17 signaling pathway	Cluster 4	Clustered	5	5
ko04612	Organismal Systems	Immune system	Antigen processing and presentation	Cluster 4	Clustered	5	5
ko04070	Environmental Information Processing	Signal transduction	Phosphatidylinositol signaling system	Cluster 5	Clustered	7	8
ko03320	Organismal Systems	Endocrine system	PPAR signaling pathway	Cluster 5	Clustered	7	7
ko00230	Metabolism	Nucleotide metabolism	Purine metabolism	Cluster 5	Clustered	7.56364	17
ko04016	Environmental Information Processing	Signal transduction	MAPK signaling pathway - plant	Cluster 5	Clustered	7	15
ko03420	Genetic Information Processing	Replication and repair	Nucleotide excision repair	Cluster 5	Seed	8	15
ko01524	Human Diseases	Drug resistance: Antineoplastic	Platinum drug resistance	Cluster 5	Clustered	8	15
ko00910	Metabolism	Energy metabolism	Nitrogen metabolism	Cluster 5	Clustered	8	17
ko05150	Human Diseases	Infectious diseases: Bacterial	Staphylococcus aureus infection	Cluster 6	Seed	3	3
ko04973	Organismal Systems	Digestive system	Carbohydrate digestion and absorption	Cluster 6	Clustered	2.7	4
ko01230	Metabolism	Global and overview maps	Biosynthesis of amino acids	Cluster 6	Clustered	2.7	6
ko00966	Metabolism	Biosynthesis of other secondary metabolites	Glucosinolate biosynthesis	Cluster 6	Clustered	2.7	6
ko00061	Metabolism	Lipid metabolism	Fatty acid biosynthesis	Cluster 6	Clustered	3	4
ko02010	Environmental Information Processing	Membrane transport	ABC transporters	Cluster 7	Clustered	2.77778	10
ko01523	Human Diseases	Drug resistance: Antineoplastic	Antifolate resistance	Cluster 7	Clustered	2.77778	10
ko01130	Metabolism	Global and overview maps	Biosynthesis of antibiotics	Cluster 7	Clustered	2.7	5
ko00625	Metabolism	Xenobiotics biodegradation and metabolism	Chloroalkane and chloroalkene degradation	Cluster 7	Clustered	3.27273	10
ko05211	Human Diseases	Cancers: Specific types	Renal cell carcinoma	Cluster 7	Clustered	3.01282	14
ko04934	Human Diseases	Endocrine and metabolic diseases	Cushing's syndrome	Cluster 7	Clustered	3.01282	14
ko04212	Organismal Systems	Aging	Longevity regulating pathway - worm	Cluster 7	Clustered	2.82051	14
ko03410	Genetic Information Processing	Replication and repair	Base excision repair	Cluster 7	Clustered	2.91209	17
ko00750	Metabolism	Metabolism of cofactors and vitamins	Vitamin B6 metabolism	Cluster 7	Clustered	3.05263	18
ko00130	Metabolism	Metabolism of cofactors and vitamins	Ubiquinone and other terpenoid-quinone biosynthesis	Cluster 7	Clustered	3.14103	14
ko00643	Metabolism	Xenobiotics biodegradation and metabolism	Styrene degradation	Cluster 7	Seed	3.33333	13
ko05230	Human Diseases	Cancers: Overview	Central carbon metabolism in cancer	Cluster 8	Seed	5	11
ko04146	Cellular Processes	Transport and catabolism	Peroxisome	Cluster 8	Clustered	4	6
ko02030	Cellular Processes	Cell motility	Bacterial chemotaxis	Cluster 8	Clustered	4	11
ko04626	Organismal Systems	Environmental adaptation	Plant-pathogen interaction	Cluster 8	Clustered	4.52381	9
ko05203	Human Diseases	Cancers: Overview	Viral carcinogenesis	Cluster 8	Clustered	4	5
ko05165	Human Diseases	Infectious diseases: Viral	Human papillomavirus infection	Cluster 8	Clustered	4	5
ko04931	Human Diseases	Endocrine and metabolic diseases	Insulin resistance	Cluster 8	Clustered	4	6
ko04930	Human Diseases	Endocrine and metabolic diseases	Type II diabetes mellitus	Cluster 8	Clustered	4	5
ko00401	Metabolism	Biosynthesis of other secondary metabolites	Novobiocin biosynthesis	Cluster 8	Clustered	4	10
ko04714	Organismal Systems	Environmental adaptation	Thermogenesis	Cluster 8	Clustered	4	7
ko05418	Human Diseases	Cardiovascular diseases	Fluid shear stress and atherosclerosis	Cluster 8	Clustered	5	13
ko04922	Organismal Systems	Endocrine system	Glucagon signaling pathway	Cluster 8	Clustered	4	8
ko05152	Human Diseases	Infectious diseases: Bacterial	Tuberculosis	Cluster 9	Clustered	9.12088	21
ko02020	Environmental Information Processing	Signal transduction	Two-component system	Cluster 9	Clustered	8.59091	15
ko00195	Metabolism	Energy metabolism	Photosynthesis	Cluster 9	Clustered	10	16
ko00900	Metabolism	Metabolism of terpenoids and polyketides	Terpenoid backbone biosynthesis	Cluster 9	Clustered	9.48718	17
ko00240	Metabolism	Nucleotide metabolism	Pyrimidine metabolism	Cluster 9	Seed	10.2667	23
ko04214	Cellular Processes	Cell growth and death	Apoptosis - fly		Unclustered	0	1
ko04141	Genetic Information Processing	Folding, sorting and degradation	Protein processing in endoplasmic reticulum		Unclustered	0	1
ko05200	Human Diseases	Cancers: Overview	Pathways in cancer		Unclustered	2.7	4
ko05134	Human Diseases	Infectious diseases: Bacterial	Legionellosis		Unclustered	0.666667	2
ko02040	Cellular Processes	Cell motility	Flagellar assembly		Unclustered	3	4
ko04621	Organismal Systems	Immune system	NOD-like receptor signaling pathway		Unclustered	0	1
ko01502	Human Diseases	Drug resistance: Antimicrobial	Vancomycin resistance		Unclustered	0	1
ko02024	Cellular Processes	Cellular community - prokaryotes	Quorum sensing		Unclustered	2	2
ko04122	Genetic Information Processing	Folding, sorting and degradation	Sulfur relay system		Unclustered	0	1
ko01040	Metabolism	Lipid metabolism	Biosynthesis of unsaturated fatty acids		Unclustered	0.666667	2
ko00920	Metabolism	Energy metabolism	Sulfur metabolism		Unclustered	0	1
ko00860	Metabolism	Metabolism of cofactors and vitamins	Porphyrin and chlorophyll metabolism		Unclustered	1.66667	3
ko04974	Organismal Systems	Digestive system	Protein digestion and absorption		Unclustered	3	4
ko03060	Genetic Information Processing	Folding, sorting and degradation	Protein export		Unclustered	2.4	5
ko04213	Organismal Systems	Aging	Longevity regulating pathway - multiple species		Unclustered	6	8
ko00524	Metabolism	Biosynthesis of other secondary metabolites	Neomycin, kanamycin and gentamicin biosynthesis		Unclustered	1.66667	3
ko00521	Metabolism	Biosynthesis of other secondary metabolites	Streptomycin biosynthesis		Unclustered	1.66667	3
ko00480	Metabolism	Metabolism of other amino acids	Glutathione metabolism		Unclustered	2	2
ko05111	Cellular Processes	Cellular community - prokaryotes	Biofilm formation - Vibrio cholerae		Unclustered	3.73333	7
ko04066	Environmental Information Processing	Signal transduction	HIF-1 signaling pathway		Unclustered	3.88889	11
ko00981	Metabolism	Metabolism of terpenoids and polyketides	Insect hormone biosynthesis		Unclustered	4	5
ko01220	Metabolism	Global and overview maps	Degradation of aromatic compounds		Unclustered	0.666667	2
ko00460	Metabolism	Metabolism of other amino acids	Cyanoamino acid metabolism		Unclustered	0	1
ko00630	Metabolism	Carbohydrate metabolism	Glyoxylate and dicarboxylate metabolism		Unclustered	0	1
ko00626	Metabolism	Xenobiotics biodegradation and metabolism	Naphthalene degradation		Unclustered	0.666667	2
ko00960	Metabolism	Biosynthesis of other secondary metabolites	Tropane, piperidine and pyridine alkaloid biosynthesis		Unclustered	2.7	5
ko00760	Metabolism	Metabolism of cofactors and vitamins	Nicotinate and nicotinamide metabolism		Unclustered	3	4
ko00473	Metabolism	Metabolism of other amino acids	D-Alanine metabolism		Unclustered	1.6381	14
ko03013	Genetic Information Processing	Translation	RNA transport		Unclustered	3.2381	6
ko00903	Metabolism	Metabolism of terpenoids and polyketides	Limonene and pinene degradation		Unclustered	2.55556	8
ko03440	Genetic Information Processing	Replication and repair	Homologous recombination		Unclustered	3	6
ko01212	Metabolism	Global and overview maps	Fatty acid metabolism		Unclustered	5	8
ko01210	Metabolism	Global and overview maps	2-Oxocarboxylic acid metabolism		Unclustered	1.4	4
ko00430	Metabolism	Metabolism of other amino acids	Taurine and hypotaurine metabolism		Unclustered	4	7
ko00261	Metabolism	Biosynthesis of other secondary metabolites	Monobactam biosynthesis		Unclustered	4.28571	12
ko00620	Metabolism	Carbohydrate metabolism	Pyruvate metabolism		Unclustered	4	7
ko00405	Metabolism	Biosynthesis of other secondary metabolites	Phenazine biosynthesis		Unclustered	1.4	5
ko00400	Metabolism	Amino acid metabolism	Phenylalanine, tyrosine and tryptophan biosynthesis		Unclustered	2.4	6
ko00290	Metabolism	Amino acid metabolism	Valine, leucine and isoleucine biosynthesis		Unclustered	4	8
ko00260	Metabolism	Amino acid metabolism	Glycine, serine and threonine metabolism		Unclustered	6	14
ko03430	Genetic Information Processing	Replication and repair	Mismatch repair		Unclustered	3.73333	10
ko00950	Metabolism	Biosynthesis of other secondary metabolites	Isoquinoline alkaloid biosynthesis		Unclustered	2.4	5
ko00250	Metabolism	Amino acid metabolism	Alanine, aspartate and glutamate metabolism		Unclustered	3	4
ko05133	Human Diseases	Infectious diseases: Bacterial	Pertussis		Unclustered	4	8
ko01200	Metabolism	Global and overview maps	Carbon metabolism		Unclustered	3.42857	9
ko00740	Metabolism	Metabolism of cofactors and vitamins	Riboflavin metabolism		Unclustered	6.80556	13
ko05120	Human Diseases	Infectious diseases: Bacterial	Epithelial cell signaling in Helicobacter pylori infection		Unclustered	2.7	7
ko00940	Metabolism	Biosynthesis of other secondary metabolites	Phenylpropanoid biosynthesis		Unclustered	4	6
ko00680	Metabolism	Energy metabolism	Methane metabolism		Unclustered	4	7
ko04011	Environmental Information Processing	Signal transduction	MAPK signaling pathway - yeast		Unclustered	3	5
ko03030	Genetic Information Processing	Replication and repair	DNA replication		Unclustered	1.6	9
ko00471	Metabolism	Metabolism of other amino acids	D-Glutamine and D-glutamate metabolism		Unclustered	6	9
ko00300	Metabolism	Amino acid metabolism	Lysine biosynthesis		Unclustered	3	8
ko03070	Environmental Information Processing	Membrane transport	Bacterial secretion system		Unclustered	3	6
ko05340	Human Diseases	Immune diseases	Primary immunodeficiency		Unclustered	2.7	6
ko04151	Environmental Information Processing	Signal transduction	PI3K-Akt signaling pathway		Unclustered	5	8
ko01100	Metabolism	Global and overview maps	Metabolic pathways		Unclustered	6.97436	20
ko04211	Organismal Systems	Aging	Longevity regulating pathway		Unclustered	4	7
ko00540	Metabolism	Glycan biosynthesis and metabolism	Lipopolysaccharide biosynthesis		Unclustered	3.42857	8
ko00220	Metabolism	Amino acid metabolism	Arginine biosynthesis		Unclustered	1.66667	3
ko05206	Human Diseases	Cancers: Overview	MicroRNAs in cancer		Unclustered	2.7	5
ko00380	Metabolism	Amino acid metabolism	Tryptophan metabolism		Unclustered	2.66667	9
ko04917	Organismal Systems	Endocrine system	Prolactin signaling pathway		Unclustered	2	2
ko04724	Organismal Systems	Nervous system	Glutamatergic synapse		Unclustered	6.80556	13
ko00930	Metabolism	Xenobiotics biodegradation and metabolism	Caprolactam degradation		Unclustered	2.05128	12
ko00340	Metabolism	Amino acid metabolism	Histidine metabolism		Unclustered	0	1
ko00564	Metabolism	Lipid metabolism	Glycerophospholipid metabolism		Unclustered	2	2
ko00053	Metabolism	Carbohydrate metabolism	Ascorbate and aldarate metabolism		Unclustered	2	2
ko00052	Metabolism	Carbohydrate metabolism	Galactose metabolism		Unclustered	4	4
ko00562	Metabolism	Carbohydrate metabolism	Inositol phosphate metabolism		Unclustered	5.78571	12
ko00550	Metabolism	Glycan biosynthesis and metabolism	Peptidoglycan biosynthesis		Unclustered	8	16
ko00311	Metabolism	Biosynthesis of other secondary metabolites	Penicillin and cephalosporin biosynthesis		Unclustered	6	10
ko00710	Metabolism	Energy metabolism	Carbon fixation in photosynthetic organisms		Unclustered	10	11
ko00190	Metabolism	Energy metabolism	Oxidative phosphorylation		Unclustered	0.666667	2
ko00020	Metabolism	Carbohydrate metabolism	Citrate cycle (TCA cycle)		Unclustered	0.666667	2
ko00983	Metabolism	Xenobiotics biodegradation and metabolism	Drug metabolism - other enzymes		Unclustered	2.14286	7
ko00520	Metabolism	Carbohydrate metabolism	Amino sugar and nucleotide sugar metabolism		Unclustered	5	8
ko00500	Metabolism	Carbohydrate metabolism	Starch and sucrose metabolism		Unclustered	1.66667	4
ko00010	Metabolism	Carbohydrate metabolism	Glycolysis / Gluconeogenesis		Unclustered	1.4	4

## Sheet: A_3M
Name	Level1	Level2	Level3	MCODE_cluster	MCODE_node_status	MCODE_score	Degree
ko00053	Metabolism	Carbohydrate metabolism	Ascorbate and aldarate metabolism	Cluster 1	Clustered	28.9189	66
ko00290	Metabolism	Amino acid metabolism	Valine, leucine and isoleucine biosynthesis	Cluster 1	Clustered	26.1307	57
ko00405	Metabolism	Biosynthesis of other secondary metabolites	Phenazine biosynthesis	Cluster 1	Clustered	26.7765	55
ko01110	Metabolism	Global and overview maps	Biosynthesis of secondary metabolites	Cluster 1	Clustered	27.8049	75
ko02010	Environmental Information Processing	Membrane transport	ABC transporters	Cluster 1	Clustered	30.2619	65
ko04917	Organismal Systems	Endocrine system	Prolactin signaling pathway	Cluster 1	Clustered	25.2731	52
ko00140	Metabolism	Lipid metabolism	Steroid hormone biosynthesis	Cluster 1	Clustered	28.6597	60
ko00190	Metabolism	Energy metabolism	Oxidative phosphorylation	Cluster 1	Clustered	28.6597	61
ko00430	Metabolism	Metabolism of other amino acids	Taurine and hypotaurine metabolism	Cluster 1	Clustered	30.2619	72
ko00440	Metabolism	Metabolism of other amino acids	Phosphonate and phosphinate metabolism	Cluster 1	Clustered	28.6597	75
ko00511	Metabolism	Glycan biosynthesis and metabolism	Other glycan degradation	Cluster 1	Clustered	28.6597	62
ko00513	Metabolism	Glycan biosynthesis and metabolism	Various types of N-glycan biosynthesis	Cluster 1	Clustered	28.6597	61
ko00531	Metabolism	Glycan biosynthesis and metabolism	Glycosaminoglycan degradation	Cluster 1	Clustered	28.6597	63
ko00540	Metabolism	Glycan biosynthesis and metabolism	Lipopolysaccharide biosynthesis	Cluster 1	Clustered	28.6597	60
ko00564	Metabolism	Lipid metabolism	Glycerophospholipid metabolism	Cluster 1	Clustered	29.395	49
ko00603	Metabolism	Glycan biosynthesis and metabolism	Glycosphingolipid biosynthesis - globo and isoglobo series	Cluster 1	Clustered	28.6597	66
ko00604	Metabolism	Glycan biosynthesis and metabolism	Glycosphingolipid biosynthesis - ganglio series	Cluster 1	Clustered	28.6597	61
ko00770	Metabolism	Metabolism of cofactors and vitamins	Pantothenate and CoA biosynthesis	Cluster 1	Clustered	28.6597	74
ko00790	Metabolism	Metabolism of cofactors and vitamins	Folate biosynthesis	Cluster 1	Clustered	28.9207	69
ko00909	Metabolism	Metabolism of terpenoids and polyketides	Sesquiterpenoid and triterpenoid biosynthesis	Cluster 1	Clustered	28.6597	61
ko01503	Human Diseases	Drug resistance: Antimicrobial	Cationic antimicrobial peptide (CAMP) resistance	Cluster 1	Clustered	30.2619	60
ko03410	Genetic Information Processing	Replication and repair	Base excision repair	Cluster 1	Seed	30.2619	54
ko04066	Environmental Information Processing	Signal transduction	HIF-1 signaling pathway	Cluster 1	Clustered	25	38
ko04068	Environmental Information Processing	Signal transduction	FoxO signaling pathway	Cluster 1	Clustered	28.6597	68
ko04142	Cellular Processes	Transport and catabolism	Lysosome	Cluster 1	Clustered	28.6597	59
ko04151	Environmental Information Processing	Signal transduction	PI3K-Akt signaling pathway	Cluster 1	Clustered	29.5722	61
ko04152	Environmental Information Processing	Signal transduction	AMPK signaling pathway	Cluster 1	Clustered	28.6155	51
ko04211	Organismal Systems	Aging	Longevity regulating pathway	Cluster 1	Clustered	27.1606	60
ko04919	Organismal Systems	Endocrine system	Thyroid hormone signaling pathway	Cluster 1	Clustered	29.5722	58
ko04964	Organismal Systems	Excretory system	Proximal tubule bicarbonate reclamation	Cluster 1	Clustered	29.5187	53
ko00561	Metabolism	Lipid metabolism	Glycerolipid metabolism	Cluster 1	Clustered	29.4652	59
ko00730	Metabolism	Metabolism of cofactors and vitamins	Thiamine metabolism	Cluster 1	Clustered	29.1429	52
ko03070	Environmental Information Processing	Membrane transport	Bacterial secretion system	Cluster 1	Clustered	28.328	53
ko00261	Metabolism	Biosynthesis of other secondary metabolites	Monobactam biosynthesis	Cluster 1	Clustered	26.129	54
ko00460	Metabolism	Metabolism of other amino acids	Cyanoamino acid metabolism	Cluster 1	Clustered	24.569	36
ko00600	Metabolism	Lipid metabolism	Sphingolipid metabolism	Cluster 1	Clustered	28.8829	62
ko00984	Metabolism	Xenobiotics biodegradation and metabolism	Steroid degradation	Cluster 1	Clustered	26.4774	39
ko01100	Metabolism	Global and overview maps	Metabolic pathways	Cluster 1	Clustered	28.6597	71
ko03018	Genetic Information Processing	Folding, sorting and degradation	RNA degradation	Cluster 1	Clustered	29.2011	60
ko04212	Organismal Systems	Aging	Longevity regulating pathway - worm	Cluster 1	Clustered	29.3684	59
ko04622	Organismal Systems	Immune system	RIG-I-like receptor signaling pathway	Cluster 1	Clustered	26.8706	53
ko04724	Organismal Systems	Nervous system	Glutamatergic synapse	Cluster 1	Clustered	27.8492	48
ko04727	Organismal Systems	Nervous system	GABAergic synapse	Cluster 1	Clustered	28.6597	64
ko04940	Human Diseases	Endocrine and metabolic diseases	Type I diabetes mellitus	Cluster 1	Clustered	28.6597	61
ko00785	Metabolism	Metabolism of cofactors and vitamins	Lipoic acid metabolism	Cluster 1	Clustered	27.1515	48
ko00130	Metabolism	Metabolism of cofactors and vitamins	Ubiquinone and other terpenoid-quinone biosynthesis	Cluster 1	Clustered	25.2137	42
ko05418	Human Diseases	Cardiovascular diseases	Fluid shear stress and atherosclerosis	Cluster 1	Clustered	25.5816	35
ko00240	Metabolism	Nucleotide metabolism	Pyrimidine metabolism	Cluster 10	Clustered	2.7	6
ko00550	Metabolism	Glycan biosynthesis and metabolism	Peptidoglycan biosynthesis	Cluster 10	Clustered	3	4
ko03430	Genetic Information Processing	Replication and repair	Mismatch repair	Cluster 10	Clustered	2.7	6
ko03440	Genetic Information Processing	Replication and repair	Homologous recombination	Cluster 10	Seed	3	3
ko00010	Metabolism	Carbohydrate metabolism	Glycolysis / Gluconeogenesis	Cluster 11	Clustered	12.0606	28
ko00920	Metabolism	Energy metabolism	Sulfur metabolism	Cluster 11	Seed	13.3571	23
ko02026	Cellular Processes	Cellular community - prokaryotes	Biofilm formation - Escherichia coli	Cluster 11	Clustered	12.7831	35
ko00473	Metabolism	Metabolism of other amino acids	D-Alanine metabolism	Cluster 12	Clustered	6	9
ko02030	Cellular Processes	Cell motility	Bacterial chemotaxis	Cluster 12	Clustered	6	8
ko04213	Organismal Systems	Aging	Longevity regulating pathway - multiple species	Cluster 12	Seed	6	9
ko00270	Metabolism	Amino acid metabolism	Cysteine and methionine metabolism	Cluster 13	Clustered	1.60714	7
ko00450	Metabolism	Metabolism of other amino acids	Selenocompound metabolism	Cluster 13	Clustered	1.66667	3
ko00950	Metabolism	Biosynthesis of other secondary metabolites	Isoquinoline alkaloid biosynthesis	Cluster 13	Seed	1.66667	5
ko00071	Metabolism	Lipid metabolism	Fatty acid degradation	Cluster 2	Clustered	17	31
ko00072	Metabolism	Lipid metabolism	Synthesis and degradation of ketone bodies	Cluster 2	Clustered	17	31
ko00281	Metabolism	Metabolism of terpenoids and polyketides	Geraniol degradation	Cluster 2	Clustered	17	30
ko00362	Metabolism	Xenobiotics biodegradation and metabolism	Benzoate degradation	Cluster 2	Clustered	17	32
ko00643	Metabolism	Xenobiotics biodegradation and metabolism	Styrene degradation	Cluster 2	Clustered	17	32
ko00650	Metabolism	Carbohydrate metabolism	Butanoate metabolism	Cluster 2	Clustered	17	30
ko00903	Metabolism	Metabolism of terpenoids and polyketides	Limonene and pinene degradation	Cluster 2	Clustered	17	30
ko00930	Metabolism	Xenobiotics biodegradation and metabolism	Caprolactam degradation	Cluster 2	Clustered	17	29
ko01120	Metabolism	Global and overview maps	Microbial metabolism in diverse environments	Cluster 2	Clustered	17	27
ko03060	Genetic Information Processing	Folding, sorting and degradation	Protein export	Cluster 2	Clustered	16	28
ko00195	Metabolism	Energy metabolism	Photosynthesis	Cluster 2	Clustered	17	27
ko00280	Metabolism	Amino acid metabolism	Valine, leucine and isoleucine degradation	Cluster 2	Clustered	17	27
ko00310	Metabolism	Amino acid metabolism	Lysine degradation	Cluster 2	Clustered	17	30
ko00410	Metabolism	Metabolism of other amino acids	beta-Alanine metabolism	Cluster 2	Clustered	17	27
ko00970	Genetic Information Processing	Translation	Aminoacyl-tRNA biosynthesis	Cluster 2	Clustered	17	29
ko01200	Metabolism	Global and overview maps	Carbon metabolism	Cluster 2	Clustered	17	25
ko01524	Human Diseases	Drug resistance: Antineoplastic	Platinum drug resistance	Cluster 2	Clustered	17	23
ko03010	Genetic Information Processing	Translation	Ribosome	Cluster 2	Clustered	17	27
ko05205	Human Diseases	Cancers: Overview	Proteoglycans in cancer	Cluster 2	Seed	17	27
ko05132	Human Diseases	Infectious diseases: Bacterial	Salmonella infection	Cluster 2	Clustered	16	20
ko05165	Human Diseases	Infectious diseases: Viral	Human papillomavirus infection	Cluster 2	Clustered	16	20
ko05203	Human Diseases	Cancers: Overview	Viral carcinogenesis	Cluster 2	Clustered	16	20
ko00380	Metabolism	Amino acid metabolism	Tryptophan metabolism	Cluster 2	Clustered	15	23
ko00480	Metabolism	Metabolism of other amino acids	Glutathione metabolism	Cluster 3	Clustered	19.9134	39
ko00633	Metabolism	Xenobiotics biodegradation and metabolism	Nitrotoluene degradation	Cluster 3	Clustered	22.7877	46
ko01130	Metabolism	Global and overview maps	Biosynthesis of antibiotics	Cluster 3	Clustered	20.834	42
ko02024	Cellular Processes	Cellular community - prokaryotes	Quorum sensing	Cluster 3	Clustered	19.9134	34
ko04072	Environmental Information Processing	Signal transduction	Phospholipase D signaling pathway	Cluster 3	Clustered	20.834	42
ko05200	Human Diseases	Cancers: Overview	Pathways in cancer	Cluster 3	Clustered	20.834	36
ko00020	Metabolism	Carbohydrate metabolism	Citrate cycle (TCA cycle)	Cluster 3	Clustered	24	42
ko04612	Organismal Systems	Immune system	Antigen processing and presentation	Cluster 3	Clustered	20.3744	41
ko04657	Organismal Systems	Immune system	IL-17 signaling pathway	Cluster 3	Clustered	20.3744	41
ko04659	Organismal Systems	Immune system	Th17 cell differentiation	Cluster 3	Clustered	20.3744	41
ko04914	Organismal Systems	Endocrine system	Progesterone-mediated oocyte maturation	Cluster 3	Clustered	20.3744	41
ko04915	Organismal Systems	Endocrine system	Estrogen signaling pathway	Cluster 3	Clustered	20.3744	41
ko05215	Human Diseases	Cancers: Specific types	Prostate cancer	Cluster 3	Clustered	20.3744	41
ko00120	Metabolism	Lipid metabolism	Primary bile acid biosynthesis	Cluster 3	Clustered	19.4928	35
ko01055	Metabolism	Metabolism of terpenoids and polyketides	Biosynthesis of vancomycin group antibiotics	Cluster 3	Clustered	22.6581	44
ko04974	Organismal Systems	Digestive system	Protein digestion and absorption	Cluster 3	Clustered	23.8523	43
ko00625	Metabolism	Xenobiotics biodegradation and metabolism	Chloroalkane and chloroalkene degradation	Cluster 3	Clustered	21.5262	47
ko00061	Metabolism	Lipid metabolism	Fatty acid biosynthesis	Cluster 3	Clustered	20.834	31
ko00620	Metabolism	Carbohydrate metabolism	Pyruvate metabolism	Cluster 3	Clustered	19.8268	38
ko00750	Metabolism	Metabolism of cofactors and vitamins	Vitamin B6 metabolism	Cluster 3	Clustered	23.7265	41
ko04918	Organismal Systems	Endocrine system	Thyroid hormone synthesis	Cluster 3	Clustered	22	33
ko01501	Human Diseases	Drug resistance: Antimicrobial	beta-Lactam resistance	Cluster 3	Seed	24	31
ko00627	Metabolism	Xenobiotics biodegradation and metabolism	Aminobenzoate degradation	Cluster 4	Clustered	12.0654	32
ko00040	Metabolism	Carbohydrate metabolism	Pentose and glucuronate interconversions	Cluster 4	Clustered	12.0654	26
ko00052	Metabolism	Carbohydrate metabolism	Galactose metabolism	Cluster 4	Clustered	11.0294	21
ko00360	Metabolism	Amino acid metabolism	Phenylalanine metabolism	Cluster 4	Clustered	12.0654	29
ko00626	Metabolism	Xenobiotics biodegradation and metabolism	Naphthalene degradation	Cluster 4	Seed	13	30
ko01212	Metabolism	Global and overview maps	Fatty acid metabolism	Cluster 4	Clustered	12.7524	27
ko02020	Environmental Information Processing	Signal transduction	Two-component system	Cluster 4	Clustered	12.0654	32
ko04016	Environmental Information Processing	Signal transduction	MAPK signaling pathway - plant	Cluster 4	Clustered	12.0654	23
ko00500	Metabolism	Carbohydrate metabolism	Starch and sucrose metabolism	Cluster 5	Clustered	16	28
ko00630	Metabolism	Carbohydrate metabolism	Glyoxylate and dicarboxylate metabolism	Cluster 5	Clustered	18.027	51
ko00791	Metabolism	Xenobiotics biodegradation and metabolism	Atrazine degradation	Cluster 5	Clustered	15.5333	50
ko00860	Metabolism	Metabolism of cofactors and vitamins	Porphyrin and chlorophyll metabolism	Cluster 5	Clustered	17.8105	31
ko00966	Metabolism	Biosynthesis of other secondary metabolites	Glucosinolate biosynthesis	Cluster 5	Clustered	16	26
ko01054	Metabolism	Metabolism of terpenoids and polyketides	Nonribosomal peptide structures	Cluster 5	Clustered	16.2253	51
ko02060	Environmental Information Processing	Membrane transport	Phosphotransferase system (PTS)	Cluster 5	Clustered	17	28
ko05150	Human Diseases	Infectious diseases: Bacterial	Staphylococcus aureus infection	Cluster 5	Clustered	17	34
ko00121	Metabolism	Lipid metabolism	Secondary bile acid biosynthesis	Cluster 5	Seed	18.5172	34
ko05340	Human Diseases	Immune diseases	Primary immunodeficiency	Cluster 5	Clustered	16.9655	38
ko00400	Metabolism	Amino acid metabolism	Phenylalanine, tyrosine and tryptophan biosynthesis	Cluster 5	Clustered	15.6017	30
ko00900	Metabolism	Metabolism of terpenoids and polyketides	Terpenoid backbone biosynthesis	Cluster 5	Clustered	14.9409	35
ko03030	Genetic Information Processing	Replication and repair	DNA replication	Cluster 6	Seed	9	18
ko05010	Human Diseases	Neurodegenerative diseases	Alzheimer's disease	Cluster 6	Clustered	7.275	20
ko00300	Metabolism	Amino acid metabolism	Lysine biosynthesis	Cluster 6	Clustered	7.82222	12
ko04922	Organismal Systems	Endocrine system	Glucagon signaling pathway	Cluster 6	Clustered	8.67273	13
ko00332	Metabolism	Biosynthesis of other secondary metabolites	Carbapenem biosynthesis	Cluster 7	Clustered	5	9
ko03008	Genetic Information Processing	Translation	Ribosome biogenesis in eukaryotes	Cluster 7	Clustered	5	8
ko05152	Human Diseases	Infectious diseases: Bacterial	Tuberculosis	Cluster 7	Seed	5	10
ko00250	Metabolism	Amino acid metabolism	Alanine, aspartate and glutamate metabolism	Cluster 7	Clustered	4	4
ko00230	Metabolism	Nucleotide metabolism	Purine metabolism	Cluster 8	Clustered	3	5
ko00521	Metabolism	Biosynthesis of other secondary metabolites	Streptomycin biosynthesis	Cluster 8	Clustered	3	5
ko00524	Metabolism	Biosynthesis of other secondary metabolites	Neomycin, kanamycin and gentamicin biosynthesis	Cluster 8	Clustered	3	5
ko04070	Environmental Information Processing	Signal transduction	Phosphatidylinositol signaling system	Cluster 8	Clustered	3	6
ko00910	Metabolism	Energy metabolism	Nitrogen metabolism	Cluster 8	Clustered	3	6
ko01051	Metabolism	Metabolism of terpenoids and polyketides	Biosynthesis of ansamycins	Cluster 8	Clustered	3	4
ko03013	Genetic Information Processing	Translation	RNA transport	Cluster 8	Clustered	3	5
ko00760	Metabolism	Metabolism of cofactors and vitamins	Nicotinate and nicotinamide metabolism	Cluster 9	Clustered	5	6
ko00780	Metabolism	Metabolism of cofactors and vitamins	Biotin metabolism	Cluster 9	Clustered	5.78571	9
ko01053	Metabolism	Metabolism of terpenoids and polyketides	Biosynthesis of siderophore group nonribosomal peptides	Cluster 9	Clustered	5.2	9
ko04122	Genetic Information Processing	Folding, sorting and degradation	Sulfur relay system	Cluster 9	Seed	6	8
ko00340	Metabolism	Amino acid metabolism	Histidine metabolism		Unclustered	10	13
ko00520	Metabolism	Carbohydrate metabolism	Amino sugar and nucleotide sugar metabolism		Unclustered	10	13
ko00660	Metabolism	Carbohydrate metabolism	C5-Branched dibasic acid metabolism		Unclustered	10.6487	41
ko01210	Metabolism	Global and overview maps	2-Oxocarboxylic acid metabolism		Unclustered	14.5415	36
ko05120	Human Diseases	Infectious diseases: Bacterial	Epithelial cell signaling in Helicobacter pylori infection		Unclustered	8.67273	11
ko05219	Human Diseases	Cancers: Specific types	Bladder cancer		Unclustered	7.28571	17
ko00030	Metabolism	Carbohydrate metabolism	Pentose phosphate pathway		Unclustered	17	26
ko00361	Metabolism	Xenobiotics biodegradation and metabolism	Chlorocyclohexane and chlorobenzene degradation		Unclustered	9	16
ko00670	Metabolism	Metabolism of cofactors and vitamins	One carbon pool by folate		Unclustered	11.7836	23
ko01220	Metabolism	Global and overview maps	Degradation of aromatic compounds		Unclustered	7.86765	19
ko01523	Human Diseases	Drug resistance: Antineoplastic	Antifolate resistance		Unclustered	13.9868	33
ko04217	Cellular Processes	Cell growth and death	Necroptosis		Unclustered	9.24901	25
ko00640	Metabolism	Carbohydrate metabolism	Propanoate metabolism		Unclustered	7.8	31
ko03320	Organismal Systems	Endocrine system	PPAR signaling pathway		Unclustered	4.69091	12
ko05230	Human Diseases	Cancers: Overview	Central carbon metabolism in cancer		Unclustered	3.82418	18
ko00051	Metabolism	Carbohydrate metabolism	Fructose and mannose metabolism		Unclustered	0	1
ko00350	Metabolism	Amino acid metabolism	Tyrosine metabolism		Unclustered	0.4	4
ko00720	Metabolism	Energy metabolism	Carbon fixation pathways in prokaryotes		Unclustered	10.3714	24
ko04112	Cellular Processes	Cell growth and death	Cell cycle - Caulobacter		Unclustered	4	7
ko00260	Metabolism	Amino acid metabolism	Glycine, serine and threonine metabolism		Unclustered	17.4857	28
ko00401	Metabolism	Biosynthesis of other secondary metabolites	Novobiocin biosynthesis		Unclustered	6.10909	13
ko00562	Metabolism	Carbohydrate metabolism	Inositol phosphate metabolism		Unclustered	4	5
ko00525	Metabolism	Biosynthesis of other secondary metabolites	Acarbose and validamycin biosynthesis		Unclustered	13	17
ko00740	Metabolism	Metabolism of cofactors and vitamins	Riboflavin metabolism		Unclustered	8	12
ko04216	Cellular Processes	Cell growth and death	Ferroptosis		Unclustered	3.73333	10
ko04714	Organismal Systems	Environmental adaptation	Thermogenesis		Unclustered	4	8
ko00220	Metabolism	Amino acid metabolism	Arginine biosynthesis		Unclustered	3.75	11
ko03420	Genetic Information Processing	Replication and repair	Nucleotide excision repair		Unclustered	11.8681	18
ko00571	Metabolism	Glycan biosynthesis and metabolism	Lipoarabinomannan (LAM) biosynthesis		Unclustered	1.66667	5
ko00908	Metabolism	Metabolism of terpenoids and polyketides	Zeatin biosynthesis		Unclustered	2.2	5
ko05134	Human Diseases	Infectious diseases: Bacterial	Legionellosis		Unclustered	3.54545	12
ko00523	Metabolism	Metabolism of terpenoids and polyketides	Polyketide sugar unit biosynthesis		Unclustered	5	12
ko00983	Metabolism	Xenobiotics biodegradation and metabolism	Drug metabolism - other enzymes		Unclustered	2	3
ko00333	Metabolism	Biosynthesis of other secondary metabolites	Prodigiosin biosynthesis		Unclustered	3.73333	9
ko01040	Metabolism	Lipid metabolism	Biosynthesis of unsaturated fatty acids		Unclustered	3.42857	9
ko00621	Metabolism	Xenobiotics biodegradation and metabolism	Dioxin degradation		Unclustered	12.5	28
ko01230	Metabolism	Global and overview maps	Biosynthesis of amino acids		Unclustered	12.4265	20
ko03020	Genetic Information Processing	Transcription	RNA polymerase		Unclustered	8	11
ko00330	Metabolism	Amino acid metabolism	Arginine and proline metabolism		Unclustered	0.666667	2
ko02025	Cellular Processes	Cellular community - prokaryotes	Biofilm formation - Pseudomonas aeruginosa		Unclustered	1.4	6
ko04973	Organismal Systems	Digestive system	Carbohydrate digestion and absorption		Unclustered	0.666667	2
ko05133	Human Diseases	Infectious diseases: Bacterial	Pertussis		Unclustered	0.666667	2
ko05111	Cellular Processes	Cellular community - prokaryotes	Biofilm formation - Vibrio cholerae		Unclustered	0	1
ko00471	Metabolism	Metabolism of other amino acids	D-Glutamine and D-glutamate metabolism		Unclustered	12	14
ko04146	Cellular Processes	Transport and catabolism	Peroxisome		Unclustered	0.666667	2
ko00960	Metabolism	Biosynthesis of other secondary metabolites	Tropane, piperidine and pyridine alkaloid biosynthesis		Unclustered	0.666667	2
ko00622	Metabolism	Xenobiotics biodegradation and metabolism	Xylene degradation		Unclustered	0	1
ko05231	Human Diseases	Cancers: Overview	Choline metabolism in cancer		Unclustered	3	6
ko04910	Organismal Systems	Endocrine system	Insulin signaling pathway		Unclustered	10	12
ko00680	Metabolism	Energy metabolism	Methane metabolism		Unclustered	1.4	4
ko01502	Human Diseases	Drug resistance: Antimicrobial	Vancomycin resistance		Unclustered	1.66667	3
ko04141	Genetic Information Processing	Folding, sorting and degradation	Protein processing in endoplasmic reticulum		Unclustered	1.4	4
ko04626	Organismal Systems	Environmental adaptation	Plant-pathogen interaction		Unclustered	1.2	4
ko00830	Metabolism	Metabolism of cofactors and vitamins	Retinol metabolism		Unclustered	0	1
ko00980	Metabolism	Xenobiotics biodegradation and metabolism	Metabolism of xenobiotics by cytochrome P450		Unclustered	0	1
ko04930	Human Diseases	Endocrine and metabolic diseases	Type II diabetes mellitus		Unclustered	2	4
ko04920	Organismal Systems	Endocrine system	Adipocytokine signaling pathway		Unclustered	2	3
ko04931	Human Diseases	Endocrine and metabolic diseases	Insulin resistance		Unclustered	0	1

## Sheet: A_4M
Name	Level1	Level2	Level3	MCODE_cluster	MCODE_node_status	MCODE_score	Degree
ko00053	Metabolism	Carbohydrate metabolism	Ascorbate and aldarate metabolism	Cluster 1	Seed	84.618	116
ko00520	Metabolism	Carbohydrate metabolism	Amino sugar and nucleotide sugar metabolism	Cluster 1	Clustered	84.5226	120
ko00525	Metabolism	Biosynthesis of other secondary metabolites	Acarbose and validamycin biosynthesis	Cluster 1	Clustered	84.5226	117
ko05205	Human Diseases	Cancers: Overview	Proteoglycans in cancer	Cluster 1	Clustered	84.5226	118
ko00531	Metabolism	Glycan biosynthesis and metabolism	Glycosaminoglycan degradation	Cluster 1	Clustered	84.3299	117
ko00621	Metabolism	Xenobiotics biodegradation and metabolism	Dioxin degradation	Cluster 1	Clustered	84.2487	111
ko03440	Genetic Information Processing	Replication and repair	Homologous recombination	Cluster 1	Clustered	84.086	116
ko05231	Human Diseases	Cancers: Overview	Choline metabolism in cancer	Cluster 1	Clustered	84.086	115
ko05134	Human Diseases	Infectious diseases: Bacterial	Legionellosis	Cluster 1	Clustered	84.0277	114
ko00270	Metabolism	Amino acid metabolism	Cysteine and methionine metabolism	Cluster 1	Clustered	83.9149	114
ko01212	Metabolism	Global and overview maps	Fatty acid metabolism	Cluster 1	Clustered	83.9149	113
ko00010	Metabolism	Carbohydrate metabolism	Glycolysis / Gluconeogenesis	Cluster 1	Clustered	83.7511	127
ko00051	Metabolism	Carbohydrate metabolism	Fructose and mannose metabolism	Cluster 1	Clustered	83.7511	127
ko00061	Metabolism	Lipid metabolism	Fatty acid biosynthesis	Cluster 1	Clustered	83.7511	121
ko00220	Metabolism	Amino acid metabolism	Arginine biosynthesis	Cluster 1	Clustered	83.7511	121
ko00250	Metabolism	Amino acid metabolism	Alanine, aspartate and glutamate metabolism	Cluster 1	Clustered	83.7511	120
ko00260	Metabolism	Amino acid metabolism	Glycine, serine and threonine metabolism	Cluster 1	Clustered	83.7511	126
ko00290	Metabolism	Amino acid metabolism	Valine, leucine and isoleucine biosynthesis	Cluster 1	Clustered	83.7511	117
ko00311	Metabolism	Biosynthesis of other secondary metabolites	Penicillin and cephalosporin biosynthesis	Cluster 1	Clustered	83.7511	127
ko00330	Metabolism	Amino acid metabolism	Arginine and proline metabolism	Cluster 1	Clustered	83.7511	126
ko00332	Metabolism	Biosynthesis of other secondary metabolites	Carbapenem biosynthesis	Cluster 1	Clustered	83.7511	117
ko00340	Metabolism	Amino acid metabolism	Histidine metabolism	Cluster 1	Clustered	83.7511	119
ko00350	Metabolism	Amino acid metabolism	Tyrosine metabolism	Cluster 1	Clustered	83.7511	126
ko00360	Metabolism	Amino acid metabolism	Phenylalanine metabolism	Cluster 1	Clustered	83.7511	121
ko00405	Metabolism	Biosynthesis of other secondary metabolites	Phenazine biosynthesis	Cluster 1	Clustered	83.7511	119
ko00450	Metabolism	Metabolism of other amino acids	Selenocompound metabolism	Cluster 1	Clustered	83.7511	114
ko00480	Metabolism	Metabolism of other amino acids	Glutathione metabolism	Cluster 1	Clustered	83.7511	116
ko00510	Metabolism	Glycan biosynthesis and metabolism	N-Glycan biosynthesis	Cluster 1	Clustered	83.7511	126
ko00511	Metabolism	Glycan biosynthesis and metabolism	Other glycan degradation	Cluster 1	Clustered	83.7511	124
ko00550	Metabolism	Glycan biosynthesis and metabolism	Peptidoglycan biosynthesis	Cluster 1	Clustered	83.7511	125
ko00571	Metabolism	Glycan biosynthesis and metabolism	Lipoarabinomannan (LAM) biosynthesis	Cluster 1	Clustered	83.7511	116
ko00600	Metabolism	Lipid metabolism	Sphingolipid metabolism	Cluster 1	Clustered	83.7511	123
ko00603	Metabolism	Glycan biosynthesis and metabolism	Glycosphingolipid biosynthesis - globo and isoglobo series	Cluster 1	Clustered	83.7511	123
ko00630	Metabolism	Carbohydrate metabolism	Glyoxylate and dicarboxylate metabolism	Cluster 1	Clustered	83.7511	124
ko00660	Metabolism	Carbohydrate metabolism	C5-Branched dibasic acid metabolism	Cluster 1	Clustered	83.7511	121
ko00760	Metabolism	Metabolism of cofactors and vitamins	Nicotinate and nicotinamide metabolism	Cluster 1	Clustered	83.7511	123
ko00770	Metabolism	Metabolism of cofactors and vitamins	Pantothenate and CoA biosynthesis	Cluster 1	Clustered	83.7511	125
ko00780	Metabolism	Metabolism of cofactors and vitamins	Biotin metabolism	Cluster 1	Clustered	83.7511	113
ko00791	Metabolism	Xenobiotics biodegradation and metabolism	Atrazine degradation	Cluster 1	Clustered	83.7511	127
ko00910	Metabolism	Energy metabolism	Nitrogen metabolism	Cluster 1	Clustered	83.7511	127
ko01040	Metabolism	Lipid metabolism	Biosynthesis of unsaturated fatty acids	Cluster 1	Clustered	83.7511	114
ko01051	Metabolism	Metabolism of terpenoids and polyketides	Biosynthesis of ansamycins	Cluster 1	Clustered	83.7511	126
ko01054	Metabolism	Metabolism of terpenoids and polyketides	Nonribosomal peptide structures	Cluster 1	Clustered	83.7511	127
ko01100	Metabolism	Global and overview maps	Metabolic pathways	Cluster 1	Clustered	83.7511	120
ko01110	Metabolism	Global and overview maps	Biosynthesis of secondary metabolites	Cluster 1	Clustered	83.7511	126
ko01130	Metabolism	Global and overview maps	Biosynthesis of antibiotics	Cluster 1	Clustered	83.7511	125
ko01210	Metabolism	Global and overview maps	2-Oxocarboxylic acid metabolism	Cluster 1	Clustered	83.7511	120
ko01230	Metabolism	Global and overview maps	Biosynthesis of amino acids	Cluster 1	Clustered	83.7511	121
ko01523	Human Diseases	Drug resistance: Antineoplastic	Antifolate resistance	Cluster 1	Clustered	83.7511	116
ko01524	Human Diseases	Drug resistance: Antineoplastic	Platinum drug resistance	Cluster 1	Clustered	83.7511	124
ko02025	Cellular Processes	Cellular community - prokaryotes	Biofilm formation - Pseudomonas aeruginosa	Cluster 1	Clustered	83.7511	123
ko02030	Cellular Processes	Cell motility	Bacterial chemotaxis	Cluster 1	Clustered	83.7511	122
ko02060	Environmental Information Processing	Membrane transport	Phosphotransferase system (PTS)	Cluster 1	Clustered	83.7511	125
ko03008	Genetic Information Processing	Translation	Ribosome biogenesis in eukaryotes	Cluster 1	Clustered	83.7511	123
ko03013	Genetic Information Processing	Translation	RNA transport	Cluster 1	Clustered	83.7511	121
ko03070	Environmental Information Processing	Membrane transport	Bacterial secretion system	Cluster 1	Clustered	83.7511	114
ko03320	Organismal Systems	Endocrine system	PPAR signaling pathway	Cluster 1	Clustered	83.7511	126
ko04016	Environmental Information Processing	Signal transduction	MAPK signaling pathway - plant	Cluster 1	Clustered	83.7511	123
ko04072	Environmental Information Processing	Signal transduction	Phospholipase D signaling pathway	Cluster 1	Clustered	83.7511	120
ko04146	Cellular Processes	Transport and catabolism	Peroxisome	Cluster 1	Clustered	83.7511	122
ko04212	Organismal Systems	Aging	Longevity regulating pathway - worm	Cluster 1	Clustered	83.7511	124
ko04213	Organismal Systems	Aging	Longevity regulating pathway - multiple species	Cluster 1	Clustered	83.7511	119
ko04216	Cellular Processes	Cell growth and death	Ferroptosis	Cluster 1	Clustered	83.7511	123
ko04622	Organismal Systems	Immune system	RIG-I-like receptor signaling pathway	Cluster 1	Clustered	83.7511	124
ko04714	Organismal Systems	Environmental adaptation	Thermogenesis	Cluster 1	Clustered	83.7511	120
ko04920	Organismal Systems	Endocrine system	Adipocytokine signaling pathway	Cluster 1	Clustered	83.7511	120
ko04930	Human Diseases	Endocrine and metabolic diseases	Type II diabetes mellitus	Cluster 1	Clustered	83.7511	122
ko04973	Organismal Systems	Digestive system	Carbohydrate digestion and absorption	Cluster 1	Clustered	83.7511	116
ko05010	Human Diseases	Neurodegenerative diseases	Alzheimer's disease	Cluster 1	Clustered	83.7511	115
ko05111	Cellular Processes	Cellular community - prokaryotes	Biofilm formation - Vibrio cholerae	Cluster 1	Clustered	83.7511	124
ko05120	Human Diseases	Infectious diseases: Bacterial	Epithelial cell signaling in Helicobacter pylori infection	Cluster 1	Clustered	83.7511	121
ko05150	Human Diseases	Infectious diseases: Bacterial	Staphylococcus aureus infection	Cluster 1	Clustered	83.7511	118
ko05152	Human Diseases	Infectious diseases: Bacterial	Tuberculosis	Cluster 1	Clustered	83.7511	124
ko05165	Human Diseases	Infectious diseases: Viral	Human papillomavirus infection	Cluster 1	Clustered	83.7511	127
ko05203	Human Diseases	Cancers: Overview	Viral carcinogenesis	Cluster 1	Clustered	83.7511	127
ko05219	Human Diseases	Cancers: Specific types	Bladder cancer	Cluster 1	Clustered	83.7511	117
ko05340	Human Diseases	Immune diseases	Primary immunodeficiency	Cluster 1	Clustered	83.7511	122
ko02026	Cellular Processes	Cellular community - prokaryotes	Biofilm formation - Escherichia coli	Cluster 1	Clustered	83.6015	112
ko03030	Genetic Information Processing	Replication and repair	DNA replication	Cluster 1	Clustered	83.6015	113
ko00140	Metabolism	Lipid metabolism	Steroid hormone biosynthesis	Cluster 1	Clustered	83.4872	115
ko00261	Metabolism	Biosynthesis of other secondary metabolites	Monobactam biosynthesis	Cluster 1	Clustered	83.4256	114
ko00400	Metabolism	Amino acid metabolism	Phenylalanine, tyrosine and tryptophan biosynthesis	Cluster 1	Clustered	83.3641	111
ko00908	Metabolism	Metabolism of terpenoids and polyketides	Zeatin biosynthesis	Cluster 1	Clustered	83.1753	111
ko00670	Metabolism	Metabolism of cofactors and vitamins	One carbon pool by folate	Cluster 1	Clustered	83.0007	112
ko00195	Metabolism	Energy metabolism	Photosynthesis	Cluster 1	Clustered	82.8336	113
ko04217	Cellular Processes	Cell growth and death	Necroptosis	Cluster 1	Clustered	82.7781	109
ko03010	Genetic Information Processing	Translation	Ribosome	Cluster 1	Clustered	82.6397	113
ko04142	Cellular Processes	Transport and catabolism	Lysosome	Cluster 1	Clustered	82.3514	117
ko03420	Genetic Information Processing	Replication and repair	Nucleotide excision repair	Cluster 1	Clustered	82.0681	110
ko01501	Human Diseases	Drug resistance: Antimicrobial	beta-Lactam resistance	Cluster 1	Clustered	82	111
ko00333	Metabolism	Biosynthesis of other secondary metabolites	Prodigiosin biosynthesis	Cluster 1	Clustered	81.9059	106
ko00280	Metabolism	Amino acid metabolism	Valine, leucine and isoleucine degradation	Cluster 1	Clustered	81.7981	110
ko04070	Environmental Information Processing	Signal transduction	Phosphatidylinositol signaling system	Cluster 1	Clustered	81.6787	113
ko04152	Environmental Information Processing	Signal transduction	AMPK signaling pathway	Cluster 1	Clustered	81.6358	109
ko00473	Metabolism	Metabolism of other amino acids	D-Alanine metabolism	Cluster 1	Clustered	81.593	109
ko00401	Metabolism	Biosynthesis of other secondary metabolites	Novobiocin biosynthesis	Cluster 1	Clustered	80.8838	106
ko00500	Metabolism	Carbohydrate metabolism	Starch and sucrose metabolism	Cluster 1	Clustered	80	108
ko00440	Metabolism	Metabolism of other amino acids	Phosphonate and phosphinate metabolism	Cluster 1	Clustered	79.4434	109
ko04214	Cellular Processes	Cell growth and death	Apoptosis - fly	Cluster 1	Clustered	78.9756	99
ko01053	Metabolism	Metabolism of terpenoids and polyketides	Biosynthesis of siderophore group nonribosomal peptides	Cluster 1	Clustered	76.8782	96
ko00121	Metabolism	Lipid metabolism	Secondary bile acid biosynthesis	Cluster 1	Clustered	75.9494	100
ko04066	Environmental Information Processing	Signal transduction	HIF-1 signaling pathway	Cluster 1	Clustered	75.7835	101
ko00040	Metabolism	Carbohydrate metabolism	Pentose and glucuronate interconversions	Cluster 1	Clustered	75.742	102
ko00633	Metabolism	Xenobiotics biodegradation and metabolism	Nitrotoluene degradation	Cluster 1	Clustered	74.9251	93
ko00960	Metabolism	Biosynthesis of other secondary metabolites	Tropane, piperidine and pyridine alkaloid biosynthesis	Cluster 1	Clustered	74.458	99
ko01503	Human Diseases	Drug resistance: Antimicrobial	Cationic antimicrobial peptide (CAMP) resistance	Cluster 1	Clustered	74.2947	94
ko00562	Metabolism	Carbohydrate metabolism	Inositol phosphate metabolism	Cluster 1	Clustered	73.974	97
ko03020	Genetic Information Processing	Transcription	RNA polymerase	Cluster 1	Clustered	73.4614	95
ko04122	Genetic Information Processing	Folding, sorting and degradation	Sulfur relay system	Cluster 1	Clustered	72.8207	96
ko01055	Metabolism	Metabolism of terpenoids and polyketides	Biosynthesis of vancomycin group antibiotics	Cluster 1	Clustered	72	95
ko00730	Metabolism	Metabolism of cofactors and vitamins	Thiamine metabolism	Cluster 1	Clustered	71.9222	96
ko00620	Metabolism	Carbohydrate metabolism	Pyruvate metabolism	Cluster 1	Clustered	70.9211	93
ko04931	Human Diseases	Endocrine and metabolic diseases	Insulin resistance	Cluster 1	Clustered	70.9211	93
ko00460	Metabolism	Metabolism of other amino acids	Cyanoamino acid metabolism	Cluster 1	Clustered	69.8668	82
ko00785	Metabolism	Metabolism of cofactors and vitamins	Lipoic acid metabolism	Cluster 2	Seed	67	79
ko05206	Human Diseases	Cancers: Overview	MicroRNAs in cancer	Cluster 7	Seed	67	86
ko02010	Environmental Information Processing	Membrane transport	ABC transporters	Cluster 2	Clustered	65.9421	83
ko02024	Cellular Processes	Cellular community - prokaryotes	Quorum sensing	Cluster 2	Clustered	65.9421	83
ko04727	Organismal Systems	Nervous system	GABAergic synapse	Cluster 2	Clustered	65.9421	83
ko04940	Human Diseases	Endocrine and metabolic diseases	Type I diabetes mellitus	Cluster 2	Clustered	65.9421	79
ko04724	Organismal Systems	Nervous system	Glutamatergic synapse	Cluster 2	Clustered	65.0724	87
ko03018	Genetic Information Processing	Folding, sorting and degradation	RNA degradation	Cluster 2	Clustered	64.9706	80
ko05200	Human Diseases	Cancers: Overview	Pathways in cancer	Cluster 2	Clustered	64.9706	81
ko00950	Metabolism	Biosynthesis of other secondary metabolites	Isoquinoline alkaloid biosynthesis	Cluster 7	Clustered	63	81
ko00680	Metabolism	Energy metabolism	Methane metabolism	Cluster 2	Clustered	55.9322	73
ko00983	Metabolism	Xenobiotics biodegradation and metabolism	Drug metabolism - other enzymes	Cluster 7	Clustered	55	72
ko00521	Metabolism	Biosynthesis of other secondary metabolites	Streptomycin biosynthesis	Cluster 6	Seed	52	63
ko01200	Metabolism	Global and overview maps	Carbon metabolism	Cluster 4	Seed	51.8249	68
ko00622	Metabolism	Xenobiotics biodegradation and metabolism	Xylene degradation	Cluster 6	Clustered	49.7904	66
ko00361	Metabolism	Xenobiotics biodegradation and metabolism	Chlorocyclohexane and chlorobenzene degradation	Cluster 6	Clustered	47.9216	63
ko00564	Metabolism	Lipid metabolism	Glycerophospholipid metabolism	Cluster 6	Clustered	47.8871	56
ko00120	Metabolism	Lipid metabolism	Primary bile acid biosynthesis	Cluster 4	Clustered	47.7104	63
ko04974	Organismal Systems	Digestive system	Protein digestion and absorption	Cluster 6	Clustered	47.7104	58
ko00930	Metabolism	Xenobiotics biodegradation and metabolism	Caprolactam degradation	Cluster 4	Clustered	46.6101	61
ko00071	Metabolism	Lipid metabolism	Fatty acid degradation	Cluster 4	Clustered	46	57
ko00790	Metabolism	Metabolism of cofactors and vitamins	Folate biosynthesis	Cluster 4	Clustered	42.4663	60
ko00380	Metabolism	Amino acid metabolism	Tryptophan metabolism		Unclustered	34	42
ko00940	Metabolism	Biosynthesis of other secondary metabolites	Phenylpropanoid biosynthesis		Unclustered	27.8194	37
ko04626	Organismal Systems	Environmental adaptation	Plant-pathogen interaction	Cluster 8	Seed	23.9262	37
ko04112	Cellular Processes	Cell growth and death	Cell cycle - Caulobacter	Cluster 8	Clustered	22.9233	28
ko00471	Metabolism	Metabolism of other amino acids	D-Glutamine and D-glutamate metabolism	Cluster 8	Clustered	19.9134	35
ko04910	Organismal Systems	Endocrine system	Insulin signaling pathway		Unclustered	18.7532	31
ko00750	Metabolism	Metabolism of cofactors and vitamins	Vitamin B6 metabolism		Unclustered	18	33
ko00190	Metabolism	Energy metabolism	Oxidative phosphorylation		Unclustered	17	19
ko00430	Metabolism	Metabolism of other amino acids	Taurine and hypotaurine metabolism	Cluster 5	Seed	15	22
ko00980	Metabolism	Xenobiotics biodegradation and metabolism	Metabolism of xenobiotics by cytochrome P450	Cluster 5	Clustered	14.5098	26
ko00970	Genetic Information Processing	Translation	Aminoacyl-tRNA biosynthesis		Unclustered	14	21
ko00830	Metabolism	Metabolism of cofactors and vitamins	Retinol metabolism	Cluster 5	Clustered	13.5882	23
ko05230	Human Diseases	Cancers: Overview	Central carbon metabolism in cancer	Cluster 5	Clustered	13.451	23
ko00561	Metabolism	Lipid metabolism	Glycerolipid metabolism	Cluster 5	Clustered	13	21
ko00300	Metabolism	Amino acid metabolism	Lysine biosynthesis		Unclustered	13	24
ko00920	Metabolism	Energy metabolism	Sulfur metabolism		Unclustered	12	14
ko00710	Metabolism	Energy metabolism	Carbon fixation in photosynthetic organisms	Cluster 3	Seed	11	23
ko01120	Metabolism	Global and overview maps	Microbial metabolism in diverse environments	Cluster 3	Clustered	10.859	21
ko02020	Environmental Information Processing	Signal transduction	Two-component system	Cluster 3	Clustered	10.1684	25
ko00030	Metabolism	Carbohydrate metabolism	Pentose phosphate pathway	Cluster 3	Clustered	10	17
ko00625	Metabolism	Xenobiotics biodegradation and metabolism	Chloroalkane and chloroalkene degradation	Cluster 3	Clustered	10	14
ko00640	Metabolism	Carbohydrate metabolism	Propanoate metabolism	Cluster 3	Clustered	10	15
ko00740	Metabolism	Metabolism of cofactors and vitamins	Riboflavin metabolism	Cluster 3	Clustered	10	19
ko00860	Metabolism	Metabolism of cofactors and vitamins	Porphyrin and chlorophyll metabolism	Cluster 3	Clustered	10	19
ko00900	Metabolism	Metabolism of terpenoids and polyketides	Terpenoid backbone biosynthesis	Cluster 3	Clustered	10	19
ko00982	Metabolism	Xenobiotics biodegradation and metabolism	Drug metabolism - cytochrome P450	Cluster 3	Clustered	10	15
ko01220	Metabolism	Global and overview maps	Degradation of aromatic compounds	Cluster 3	Clustered	10	18
ko03430	Genetic Information Processing	Replication and repair	Mismatch repair	Cluster 3	Clustered	10	14
ko04918	Organismal Systems	Endocrine system	Thyroid hormone synthesis	Cluster 3	Clustered	10	17
ko00072	Metabolism	Lipid metabolism	Synthesis and degradation of ketone bodies	Cluster 3	Clustered	10	14
ko00626	Metabolism	Xenobiotics biodegradation and metabolism	Naphthalene degradation	Cluster 3	Clustered	10	15
ko03410	Genetic Information Processing	Replication and repair	Base excision repair	Cluster 3	Clustered	10	18
ko01502	Human Diseases	Drug resistance: Antimicrobial	Vancomycin resistance		Unclustered	10	14
ko03060	Genetic Information Processing	Folding, sorting and degradation	Protein export	Cluster 3	Clustered	9	16
ko04141	Genetic Information Processing	Folding, sorting and degradation	Protein processing in endoplasmic reticulum		Unclustered	8.25	16
ko00362	Metabolism	Xenobiotics biodegradation and metabolism	Benzoate degradation		Unclustered	8	14
ko00130	Metabolism	Metabolism of cofactors and vitamins	Ubiquinone and other terpenoid-quinone biosynthesis		Unclustered	7	15
ko00230	Metabolism	Nucleotide metabolism	Purine metabolism		Unclustered	7	11
ko00523	Metabolism	Metabolism of terpenoids and polyketides	Polyketide sugar unit biosynthesis	Cluster 9	Clustered	6	10
ko00310	Metabolism	Amino acid metabolism	Lysine degradation	Cluster 9	Clustered	6	8
ko00627	Metabolism	Xenobiotics biodegradation and metabolism	Aminobenzoate degradation	Cluster 9	Seed	6	7
ko00020	Metabolism	Carbohydrate metabolism	Citrate cycle (TCA cycle)		Unclustered	6	9
ko00052	Metabolism	Carbohydrate metabolism	Galactose metabolism		Unclustered	6	8
ko00240	Metabolism	Nucleotide metabolism	Pyrimidine metabolism		Unclustered	5.07692	13
ko04922	Organismal Systems	Endocrine system	Glucagon signaling pathway		Unclustered	5.07692	13
ko05133	Human Diseases	Infectious diseases: Bacterial	Pertussis		Unclustered	4	5
ko00524	Metabolism	Biosynthesis of other secondary metabolites	Neomycin, kanamycin and gentamicin biosynthesis		Unclustered	4	6
ko02040	Cellular Processes	Cell motility	Flagellar assembly		Unclustered	4	4
ko00410	Metabolism	Metabolism of other amino acids	beta-Alanine metabolism		Unclustered	4	6
ko00650	Metabolism	Carbohydrate metabolism	Butanoate metabolism		Unclustered	2.7	6
ko00720	Metabolism	Energy metabolism	Carbon fixation pathways in prokaryotes		Unclustered	2	2
ko05418	Human Diseases	Cardiovascular diseases	Fluid shear stress and atherosclerosis		Unclustered	0.666667	2
ko04621	Organismal Systems	Immune system	NOD-like receptor signaling pathway		Unclustered	0	1

## Sheet: A_5M
Name	Level1	Level2	Level3	MCODE_cluster	MCODE_node_status	MCODE_score	Degree
ko00020	Metabolism	Carbohydrate metabolism	Citrate cycle (TCA cycle)	Cluster 1	Clustered	42.4515	84
ko00100	Metabolism	Lipid metabolism	Steroid biosynthesis	Cluster 1	Clustered	45.2322	72
ko00120	Metabolism	Lipid metabolism	Primary bile acid biosynthesis	Cluster 1	Clustered	45.2322	71
ko00121	Metabolism	Lipid metabolism	Secondary bile acid biosynthesis	Cluster 1	Clustered	45.2322	73
ko00130	Metabolism	Metabolism of cofactors and vitamins	Ubiquinone and other terpenoid-quinone biosynthesis	Cluster 1	Clustered	45.2322	76
ko00140	Metabolism	Lipid metabolism	Steroid hormone biosynthesis	Cluster 1	Clustered	45.2322	74
ko00190	Metabolism	Energy metabolism	Oxidative phosphorylation	Cluster 1	Clustered	45.2322	76
ko00430	Metabolism	Metabolism of other amino acids	Taurine and hypotaurine metabolism	Cluster 1	Clustered	45.2322	77
ko00511	Metabolism	Glycan biosynthesis and metabolism	Other glycan degradation	Cluster 1	Clustered	45.2322	74
ko00513	Metabolism	Glycan biosynthesis and metabolism	Various types of N-glycan biosynthesis	Cluster 1	Clustered	45.2322	71
ko00521	Metabolism	Biosynthesis of other secondary metabolites	Streptomycin biosynthesis	Cluster 1	Clustered	43.2753	79
ko00524	Metabolism	Biosynthesis of other secondary metabolites	Neomycin, kanamycin and gentamicin biosynthesis	Cluster 1	Clustered	45.5671	76
ko00531	Metabolism	Glycan biosynthesis and metabolism	Glycosaminoglycan degradation	Cluster 1	Clustered	45.2322	72
ko00540	Metabolism	Glycan biosynthesis and metabolism	Lipopolysaccharide biosynthesis	Cluster 1	Clustered	45.2322	77
ko00564	Metabolism	Lipid metabolism	Glycerophospholipid metabolism	Cluster 1	Clustered	45.2322	73
ko00565	Metabolism	Lipid metabolism	Ether lipid metabolism	Cluster 1	Clustered	45.2322	73
ko00600	Metabolism	Lipid metabolism	Sphingolipid metabolism	Cluster 1	Clustered	45.2322	75
ko00603	Metabolism	Glycan biosynthesis and metabolism	Glycosphingolipid biosynthesis - globo and isoglobo series	Cluster 1	Clustered	45.2322	73
ko00604	Metabolism	Glycan biosynthesis and metabolism	Glycosphingolipid biosynthesis - ganglio series	Cluster 1	Clustered	45.2322	71
ko00623	Metabolism	Xenobiotics biodegradation and metabolism	Toluene degradation	Cluster 1	Clustered	45.2322	73
ko00625	Metabolism	Xenobiotics biodegradation and metabolism	Chloroalkane and chloroalkene degradation	Cluster 1	Clustered	45.2322	83
ko00633	Metabolism	Xenobiotics biodegradation and metabolism	Nitrotoluene degradation	Cluster 1	Clustered	45.2322	71
ko00785	Metabolism	Metabolism of cofactors and vitamins	Lipoic acid metabolism	Cluster 1	Clustered	45.2322	74
ko00790	Metabolism	Metabolism of cofactors and vitamins	Folate biosynthesis	Cluster 1	Clustered	39.4747	62
ko00860	Metabolism	Metabolism of cofactors and vitamins	Porphyrin and chlorophyll metabolism	Cluster 1	Clustered	45.2322	75
ko00900	Metabolism	Metabolism of terpenoids and polyketides	Terpenoid backbone biosynthesis	Cluster 1	Clustered	45.2322	80
ko00906	Metabolism	Metabolism of terpenoids and polyketides	Carotenoid biosynthesis	Cluster 1	Clustered	45.2322	73
ko00909	Metabolism	Metabolism of terpenoids and polyketides	Sesquiterpenoid and triterpenoid biosynthesis	Cluster 1	Clustered	45.2322	72
ko01062	Metabolism	Chemical structure transformation maps	Biosynthesis of terpenoids and steroids	Cluster 1	Clustered	45.2322	72
ko01220	Metabolism	Global and overview maps	Degradation of aromatic compounds	Cluster 1	Clustered	37.6028	70
ko01501	Human Diseases	Drug resistance: Antimicrobial	beta-Lactam resistance	Cluster 1	Clustered	45.2322	78
ko01503	Human Diseases	Drug resistance: Antimicrobial	Cationic antimicrobial peptide (CAMP) resistance	Cluster 1	Clustered	45.3756	87
ko03070	Environmental Information Processing	Membrane transport	Bacterial secretion system	Cluster 1	Clustered	45.5671	76
ko03410	Genetic Information Processing	Replication and repair	Base excision repair	Cluster 1	Clustered	43.8372	75
ko03440	Genetic Information Processing	Replication and repair	Homologous recombination	Cluster 1	Clustered	45.3062	75
ko04011	Environmental Information Processing	Signal transduction	MAPK signaling pathway - yeast	Cluster 1	Clustered	45.2322	75
ko04013	Environmental Information Processing	Signal transduction	MAPK signaling pathway - fly	Cluster 1	Clustered	45.5671	71
ko04066	Environmental Information Processing	Signal transduction	HIF-1 signaling pathway	Cluster 1	Clustered	39.9535	73
ko04068	Environmental Information Processing	Signal transduction	FoxO signaling pathway	Cluster 1	Clustered	45.2322	74
ko04142	Cellular Processes	Transport and catabolism	Lysosome	Cluster 1	Clustered	45.2322	74
ko04151	Environmental Information Processing	Signal transduction	PI3K-Akt signaling pathway	Cluster 1	Clustered	41.5726	67
ko04152	Environmental Information Processing	Signal transduction	AMPK signaling pathway	Cluster 1	Clustered	45.2322	84
ko04211	Organismal Systems	Aging	Longevity regulating pathway	Cluster 1	Clustered	45.2322	73
ko04910	Organismal Systems	Endocrine system	Insulin signaling pathway	Cluster 1	Clustered	45.9184	77
ko04917	Organismal Systems	Endocrine system	Prolactin signaling pathway	Cluster 1	Clustered	44.4706	73
ko04919	Organismal Systems	Endocrine system	Thyroid hormone signaling pathway	Cluster 1	Clustered	45.2322	76
ko04940	Human Diseases	Endocrine and metabolic diseases	Type I diabetes mellitus	Cluster 1	Clustered	45.3756	71
ko04964	Organismal Systems	Excretory system	Proximal tubule bicarbonate reclamation	Cluster 1	Clustered	45.2322	77
ko05014	Human Diseases	Neurodegenerative diseases	Amyotrophic lateral sclerosis (ALS)	Cluster 1	Clustered	45.2322	76
ko05016	Human Diseases	Neurodegenerative diseases	Huntington's disease	Cluster 1	Clustered	43.5884	68
ko05225	Human Diseases	Cancers: Specific types	Hepatocellular carcinoma	Cluster 1	Clustered	45.2322	71
ko05340	Human Diseases	Immune diseases	Primary immunodeficiency	Cluster 1	Clustered	42	78
ko00030	Metabolism	Carbohydrate metabolism	Pentose phosphate pathway	Cluster 1	Clustered	40.7833	57
ko00440	Metabolism	Metabolism of other amino acids	Phosphonate and phosphinate metabolism	Cluster 1	Clustered	43.727	64
ko00480	Metabolism	Metabolism of other amino acids	Glutathione metabolism	Cluster 1	Seed	45.9184	72
ko00561	Metabolism	Lipid metabolism	Glycerolipid metabolism	Cluster 1	Clustered	36.9001	49
ko00627	Metabolism	Xenobiotics biodegradation and metabolism	Aminobenzoate degradation	Cluster 1	Clustered	45.662	71
ko00640	Metabolism	Carbohydrate metabolism	Propanoate metabolism	Cluster 1	Clustered	39.9071	59
ko00730	Metabolism	Metabolism of cofactors and vitamins	Thiamine metabolism	Cluster 1	Clustered	39.3816	58
ko00770	Metabolism	Metabolism of cofactors and vitamins	Pantothenate and CoA biosynthesis	Cluster 1	Clustered	45.4103	72
ko01055	Metabolism	Metabolism of terpenoids and polyketides	Biosynthesis of vancomycin group antibiotics	Cluster 1	Clustered	42	65
ko01523	Human Diseases	Drug resistance: Antineoplastic	Antifolate resistance	Cluster 1	Clustered	37.6911	54
ko03018	Genetic Information Processing	Folding, sorting and degradation	RNA degradation	Cluster 1	Clustered	45.4103	70
ko04724	Organismal Systems	Nervous system	Glutamatergic synapse	Cluster 1	Clustered	36.9001	50
ko04727	Organismal Systems	Nervous system	GABAergic synapse	Cluster 1	Clustered	44.9584	68
ko00230	Metabolism	Nucleotide metabolism	Purine metabolism	Cluster 10	Clustered	29.9395	46
ko00626	Metabolism	Xenobiotics biodegradation and metabolism	Naphthalene degradation	Cluster 10	Seed	34.8949	54
ko03430	Genetic Information Processing	Replication and repair	Mismatch repair	Cluster 10	Clustered	30.8342	47
ko00500	Metabolism	Carbohydrate metabolism	Starch and sucrose metabolism	Cluster 10	Clustered	28	41
ko00630	Metabolism	Carbohydrate metabolism	Glyoxylate and dicarboxylate metabolism	Cluster 10	Clustered	33	54
ko00270	Metabolism	Amino acid metabolism	Cysteine and methionine metabolism	Cluster 2	Clustered	17.8105	39
ko00450	Metabolism	Metabolism of other amino acids	Selenocompound metabolism	Cluster 2	Clustered	16.8889	37
ko00523	Metabolism	Metabolism of terpenoids and polyketides	Polyketide sugar unit biosynthesis	Cluster 2	Seed	19	43
ko00622	Metabolism	Xenobiotics biodegradation and metabolism	Xylene degradation	Cluster 2	Clustered	17.4215	34
ko00780	Metabolism	Metabolism of cofactors and vitamins	Biotin metabolism	Cluster 2	Clustered	16.8889	42
ko00950	Metabolism	Biosynthesis of other secondary metabolites	Isoquinoline alkaloid biosynthesis	Cluster 2	Clustered	16.8889	37
ko01040	Metabolism	Lipid metabolism	Biosynthesis of unsaturated fatty acids	Cluster 2	Clustered	15.623	44
ko03008	Genetic Information Processing	Translation	Ribosome biogenesis in eukaryotes	Cluster 2	Clustered	17.3766	33
ko03030	Genetic Information Processing	Replication and repair	DNA replication	Cluster 2	Clustered	16.38	28
ko04122	Genetic Information Processing	Folding, sorting and degradation	Sulfur relay system	Cluster 2	Clustered	15.623	45
ko04930	Human Diseases	Endocrine and metabolic diseases	Type II diabetes mellitus	Cluster 2	Clustered	16.8889	33
ko04931	Human Diseases	Endocrine and metabolic diseases	Insulin resistance	Cluster 2	Clustered	17.67	36
ko05111	Cellular Processes	Cellular community - prokaryotes	Biofilm formation - Vibrio cholerae	Cluster 2	Clustered	17.4215	35
ko05206	Human Diseases	Cancers: Overview	MicroRNAs in cancer	Cluster 2	Clustered	17.2462	30
ko00473	Metabolism	Metabolism of other amino acids	D-Alanine metabolism	Cluster 2	Clustered	18	35
ko03320	Organismal Systems	Endocrine system	PPAR signaling pathway	Cluster 2	Clustered	17.9053	38
ko00332	Metabolism	Biosynthesis of other secondary metabolites	Carbapenem biosynthesis	Cluster 2	Clustered	16.2641	32
ko00333	Metabolism	Biosynthesis of other secondary metabolites	Prodigiosin biosynthesis	Cluster 2	Clustered	16.8913	35
ko00960	Metabolism	Biosynthesis of other secondary metabolites	Tropane, piperidine and pyridine alkaloid biosynthesis	Cluster 2	Clustered	17	33
ko04920	Organismal Systems	Endocrine system	Adipocytokine signaling pathway	Cluster 2	Clustered	16.7316	31
ko04973	Organismal Systems	Digestive system	Carbohydrate digestion and absorption	Cluster 2	Clustered	16.8913	35
ko00740	Metabolism	Metabolism of cofactors and vitamins	Riboflavin metabolism	Cluster 2	Clustered	15.8954	18
ko00525	Metabolism	Biosynthesis of other secondary metabolites	Acarbose and validamycin biosynthesis	Cluster 3	Clustered	14	27
ko00830	Metabolism	Metabolism of cofactors and vitamins	Retinol metabolism	Cluster 3	Clustered	13.5882	27
ko00908	Metabolism	Metabolism of terpenoids and polyketides	Zeatin biosynthesis	Cluster 3	Clustered	12	18
ko00980	Metabolism	Xenobiotics biodegradation and metabolism	Metabolism of xenobiotics by cytochrome P450	Cluster 3	Clustered	13.5882	27
ko04214	Cellular Processes	Cell growth and death	Apoptosis - fly	Cluster 3	Clustered	14	22
ko05152	Human Diseases	Infectious diseases: Bacterial	Tuberculosis	Cluster 3	Clustered	15	24
ko05230	Human Diseases	Cancers: Overview	Central carbon metabolism in cancer	Cluster 3	Clustered	13.5882	30
ko00051	Metabolism	Carbohydrate metabolism	Fructose and mannose metabolism	Cluster 3	Clustered	13	23
ko00220	Metabolism	Amino acid metabolism	Arginine biosynthesis	Cluster 3	Clustered	12.35	23
ko04141	Genetic Information Processing	Folding, sorting and degradation	Protein processing in endoplasmic reticulum	Cluster 3	Clustered	12	21
ko04146	Cellular Processes	Transport and catabolism	Peroxisome	Cluster 3	Clustered	12.0654	27
ko00195	Metabolism	Energy metabolism	Photosynthesis	Cluster 3	Clustered	13	24
ko00310	Metabolism	Amino acid metabolism	Lysine degradation	Cluster 3	Clustered	13	19
ko00380	Metabolism	Amino acid metabolism	Tryptophan metabolism	Cluster 3	Clustered	13	17
ko00410	Metabolism	Metabolism of other amino acids	beta-Alanine metabolism	Cluster 3	Clustered	13	17
ko00970	Genetic Information Processing	Translation	Aminoacyl-tRNA biosynthesis	Cluster 3	Clustered	13	22
ko00982	Metabolism	Xenobiotics biodegradation and metabolism	Drug metabolism - cytochrome P450	Cluster 3	Clustered	13	24
ko01200	Metabolism	Global and overview maps	Carbon metabolism	Cluster 3	Clustered	13	20
ko03010	Genetic Information Processing	Translation	Ribosome	Cluster 3	Clustered	13	18
ko03420	Genetic Information Processing	Replication and repair	Nucleotide excision repair	Cluster 3	Clustered	13	19
ko04922	Organismal Systems	Endocrine system	Glucagon signaling pathway	Cluster 3	Clustered	13	16
ko05132	Human Diseases	Infectious diseases: Bacterial	Salmonella infection	Cluster 3	Clustered	13	26
ko05133	Human Diseases	Infectious diseases: Bacterial	Pertussis	Cluster 3	Clustered	13	20
ko05205	Human Diseases	Cancers: Overview	Proteoglycans in cancer	Cluster 3	Clustered	13	17
ko05418	Human Diseases	Cardiovascular diseases	Fluid shear stress and atherosclerosis	Cluster 3	Clustered	13	20
ko05010	Human Diseases	Neurodegenerative diseases	Alzheimer's disease	Cluster 3	Clustered	12.35	24
ko05165	Human Diseases	Infectious diseases: Viral	Human papillomavirus infection	Cluster 3	Clustered	12	24
ko05203	Human Diseases	Cancers: Overview	Viral carcinogenesis	Cluster 3	Clustered	12	24
ko00300	Metabolism	Amino acid metabolism	Lysine biosynthesis	Cluster 3	Seed	15	22
ko00010	Metabolism	Carbohydrate metabolism	Glycolysis / Gluconeogenesis	Cluster 4	Clustered	11	12
ko00290	Metabolism	Amino acid metabolism	Valine, leucine and isoleucine biosynthesis	Cluster 4	Clustered	11.8681	27
ko00520	Metabolism	Carbohydrate metabolism	Amino sugar and nucleotide sugar metabolism	Cluster 4	Clustered	11.8681	21
ko00791	Metabolism	Xenobiotics biodegradation and metabolism	Atrazine degradation	Cluster 4	Clustered	11.8681	25
ko01054	Metabolism	Metabolism of terpenoids and polyketides	Nonribosomal peptide structures	Cluster 4	Clustered	11.8681	22
ko01100	Metabolism	Global and overview maps	Metabolic pathways	Cluster 4	Seed	13.1765	28
ko02060	Environmental Information Processing	Membrane transport	Phosphotransferase system (PTS)	Cluster 4	Clustered	10.859	14
ko05150	Human Diseases	Infectious diseases: Bacterial	Staphylococcus aureus infection	Cluster 4	Clustered	12	20
ko00750	Metabolism	Metabolism of cofactors and vitamins	Vitamin B6 metabolism	Cluster 4	Clustered	12.6737	29
ko01110	Metabolism	Global and overview maps	Biosynthesis of secondary metabolites	Cluster 4	Clustered	12.1397	28
ko04212	Organismal Systems	Aging	Longevity regulating pathway - worm	Cluster 4	Clustered	11	23
ko00571	Metabolism	Glycan biosynthesis and metabolism	Lipoarabinomannan (LAM) biosynthesis	Cluster 4	Clustered	11.5429	22
ko01230	Metabolism	Global and overview maps	Biosynthesis of amino acids	Cluster 4	Clustered	10.6374	25
ko00260	Metabolism	Amino acid metabolism	Glycine, serine and threonine metabolism	Cluster 4	Clustered	11	21
ko00401	Metabolism	Biosynthesis of other secondary metabolites	Novobiocin biosynthesis	Cluster 4	Clustered	10.859	22
ko00983	Metabolism	Xenobiotics biodegradation and metabolism	Drug metabolism - other enzymes	Cluster 4	Clustered	12	20
ko05134	Human Diseases	Infectious diseases: Bacterial	Legionellosis	Cluster 4	Clustered	10.859	24
ko00350	Metabolism	Amino acid metabolism	Tyrosine metabolism	Cluster 4	Clustered	11.5429	22
ko02010	Environmental Information Processing	Membrane transport	ABC transporters	Cluster 5	Clustered	22.3529	40
ko04612	Organismal Systems	Immune system	Antigen processing and presentation	Cluster 5	Clustered	23	32
ko04657	Organismal Systems	Immune system	IL-17 signaling pathway	Cluster 5	Clustered	23	32
ko04659	Organismal Systems	Immune system	Th17 cell differentiation	Cluster 5	Clustered	23	32
ko04914	Organismal Systems	Endocrine system	Progesterone-mediated oocyte maturation	Cluster 5	Clustered	23	32
ko04915	Organismal Systems	Endocrine system	Estrogen signaling pathway	Cluster 5	Clustered	23	32
ko05215	Human Diseases	Cancers: Specific types	Prostate cancer	Cluster 5	Clustered	23	32
ko00670	Metabolism	Metabolism of cofactors and vitamins	One carbon pool by folate	Cluster 5	Seed	25.8079	39
ko00400	Metabolism	Amino acid metabolism	Phenylalanine, tyrosine and tryptophan biosynthesis	Cluster 6	Clustered	10.0421	26
ko00660	Metabolism	Carbohydrate metabolism	C5-Branched dibasic acid metabolism	Cluster 6	Clustered	9.77143	22
ko00966	Metabolism	Biosynthesis of other secondary metabolites	Glucosinolate biosynthesis	Cluster 6	Clustered	10.0421	22
ko01130	Metabolism	Global and overview maps	Biosynthesis of antibiotics	Cluster 6	Clustered	9.77143	24
ko01210	Metabolism	Global and overview maps	2-Oxocarboxylic acid metabolism	Cluster 6	Clustered	9.77143	22
ko00072	Metabolism	Lipid metabolism	Synthesis and degradation of ketone bodies	Cluster 6	Clustered	10	25
ko00362	Metabolism	Xenobiotics biodegradation and metabolism	Benzoate degradation	Cluster 6	Clustered	8.88312	23
ko00940	Metabolism	Biosynthesis of other secondary metabolites	Phenylpropanoid biosynthesis	Cluster 6	Clustered	9.20261	24
ko02030	Cellular Processes	Cell motility	Bacterial chemotaxis	Cluster 6	Clustered	9.20261	22
ko00330	Metabolism	Amino acid metabolism	Arginine and proline metabolism	Cluster 6	Clustered	9.84848	18
ko00340	Metabolism	Amino acid metabolism	Histidine metabolism	Cluster 6	Clustered	9.34066	16
ko03013	Genetic Information Processing	Translation	RNA transport	Cluster 6	Clustered	9.84848	19
ko05120	Human Diseases	Infectious diseases: Bacterial	Epithelial cell signaling in Helicobacter pylori infection	Cluster 6	Clustered	10	15
ko00061	Metabolism	Lipid metabolism	Fatty acid biosynthesis	Cluster 6	Clustered	10.3158	24
ko00311	Metabolism	Biosynthesis of other secondary metabolites	Penicillin and cephalosporin biosynthesis	Cluster 6	Clustered	9	16
ko00405	Metabolism	Biosynthesis of other secondary metabolites	Phenazine biosynthesis	Cluster 6	Clustered	10.3158	25
ko00620	Metabolism	Carbohydrate metabolism	Pyruvate metabolism	Cluster 6	Clustered	9.77143	23
ko00720	Metabolism	Energy metabolism	Carbon fixation pathways in prokaryotes	Cluster 6	Clustered	9	14
ko01212	Metabolism	Global and overview maps	Fatty acid metabolism	Cluster 6	Clustered	10	21
ko02026	Cellular Processes	Cellular community - prokaryotes	Biofilm formation - Escherichia coli	Cluster 6	Clustered	9.48718	14
ko00471	Metabolism	Metabolism of other amino acids	D-Glutamine and D-glutamate metabolism	Cluster 6	Seed	10.6374	21
ko00280	Metabolism	Amino acid metabolism	Valine, leucine and isoleucine degradation	Cluster 6	Clustered	8.93506	25
ko00460	Metabolism	Metabolism of other amino acids	Cyanoamino acid metabolism	Cluster 6	Clustered	9.30147	20
ko00650	Metabolism	Carbohydrate metabolism	Butanoate metabolism	Cluster 6	Clustered	9.30147	20
ko04621	Organismal Systems	Immune system	NOD-like receptor signaling pathway	Cluster 6	Clustered	9.05882	20
ko04626	Organismal Systems	Environmental adaptation	Plant-pathogen interaction	Cluster 6	Clustered	9.68421	21
ko00250	Metabolism	Amino acid metabolism	Alanine, aspartate and glutamate metabolism	Cluster 7	Clustered	23.0542	47
ko00361	Metabolism	Xenobiotics biodegradation and metabolism	Chlorocyclohexane and chlorobenzene degradation	Cluster 7	Clustered	24.9288	58
ko00760	Metabolism	Metabolism of cofactors and vitamins	Nicotinate and nicotinamide metabolism	Cluster 7	Clustered	22.4103	51
ko04213	Organismal Systems	Aging	Longevity regulating pathway - multiple species	Cluster 7	Clustered	21.9203	47
ko04216	Cellular Processes	Cell growth and death	Ferroptosis	Cluster 7	Clustered	21.867	46
ko04714	Organismal Systems	Environmental adaptation	Thermogenesis	Cluster 7	Clustered	21.9203	44
ko00930	Metabolism	Xenobiotics biodegradation and metabolism	Caprolactam degradation	Cluster 8	Clustered	8.38154	29
ko02020	Environmental Information Processing	Signal transduction	Two-component system	Cluster 8	Seed	8.38235	17
ko00281	Metabolism	Metabolism of terpenoids and polyketides	Geraniol degradation	Cluster 8	Clustered	6.74667	26
ko00643	Metabolism	Xenobiotics biodegradation and metabolism	Styrene degradation	Cluster 8	Clustered	6.95906	22
ko00903	Metabolism	Metabolism of terpenoids and polyketides	Limonene and pinene degradation	Cluster 8	Clustered	7.2381	25
ko01120	Metabolism	Global and overview maps	Microbial metabolism in diverse environments	Cluster 8	Clustered	7.4529	24
ko04112	Cellular Processes	Cell growth and death	Cell cycle - Caulobacter	Cluster 8	Clustered	8.17143	21
ko00360	Metabolism	Amino acid metabolism	Phenylalanine metabolism	Cluster 9	Seed	33.4953	64
ko00510	Metabolism	Glycan biosynthesis and metabolism	N-Glycan biosynthesis	Cluster 9	Clustered	29.8295	58
ko05231	Human Diseases	Cancers: Overview	Choline metabolism in cancer	Cluster 9	Clustered	31.6444	59
ko00040	Metabolism	Carbohydrate metabolism	Pentose and glucuronate interconversions	Cluster 9	Clustered	28	47
ko00071	Metabolism	Lipid metabolism	Fatty acid degradation	Cluster 9	Clustered	28	51
ko03060	Genetic Information Processing	Folding, sorting and degradation	Protein export	Cluster 9	Clustered	27.4167	50
ko04217	Cellular Processes	Cell growth and death	Necroptosis		Unclustered	30.9413	43
ko04918	Organismal Systems	Endocrine system	Thyroid hormone synthesis		Unclustered	27	36
ko04974	Organismal Systems	Digestive system	Protein digestion and absorption		Unclustered	26	48
ko04016	Environmental Information Processing	Signal transduction	MAPK signaling pathway - plant		Unclustered	20.917	42
ko00053	Metabolism	Carbohydrate metabolism	Ascorbate and aldarate metabolism		Unclustered	19.2754	33
ko00240	Metabolism	Nucleotide metabolism	Pyrimidine metabolism		Unclustered	17.9053	24
ko02024	Cellular Processes	Cellular community - prokaryotes	Quorum sensing		Unclustered	15	17
ko05200	Human Diseases	Cancers: Overview	Pathways in cancer		Unclustered	15	18
ko00261	Metabolism	Biosynthesis of other secondary metabolites	Monobactam biosynthesis		Unclustered	2	2
ko00550	Metabolism	Glycan biosynthesis and metabolism	Peptidoglycan biosynthesis		Unclustered	5	10
ko04070	Environmental Information Processing	Signal transduction	Phosphatidylinositol signaling system		Unclustered	1.06667	5
ko01524	Human Diseases	Drug resistance: Antineoplastic	Platinum drug resistance		Unclustered	5.41558	25
ko01051	Metabolism	Metabolism of terpenoids and polyketides	Biosynthesis of ansamycins		Unclustered	5.2	11
ko02025	Cellular Processes	Cellular community - prokaryotes	Biofilm formation - Pseudomonas aeruginosa		Unclustered	7.56364	14
ko00910	Metabolism	Energy metabolism	Nitrogen metabolism		Unclustered	4	6
ko03020	Genetic Information Processing	Transcription	RNA polymerase		Unclustered	8	11
ko00562	Metabolism	Carbohydrate metabolism	Inositol phosphate metabolism		Unclustered	3	4
ko00710	Metabolism	Energy metabolism	Carbon fixation in photosynthetic organisms		Unclustered	2	2
ko01502	Human Diseases	Drug resistance: Antimicrobial	Vancomycin resistance		Unclustered	0	1
ko01053	Metabolism	Metabolism of terpenoids and polyketides	Biosynthesis of siderophore group nonribosomal peptides		Unclustered	0	1
ko02040	Cellular Processes	Cell motility	Flagellar assembly		Unclustered	2	2
ko00920	Metabolism	Energy metabolism	Sulfur metabolism		Unclustered	0	1
ko00984	Metabolism	Xenobiotics biodegradation and metabolism	Steroid degradation		Unclustered	0	1

## Sheet: A_6M
Name	Level1	Level2	Level3	MCODE_cluster	MCODE_node_status	MCODE_score	Degree
ko00140	Metabolism	Lipid metabolism	Steroid hormone biosynthesis	Cluster 1	Clustered	11.8954	23
ko00600	Metabolism	Lipid metabolism	Sphingolipid metabolism	Cluster 1	Clustered	11.8681	18
ko00785	Metabolism	Metabolism of cofactors and vitamins	Lipoic acid metabolism	Cluster 1	Clustered	11.3	24
ko00770	Metabolism	Metabolism of cofactors and vitamins	Pantothenate and CoA biosynthesis	Cluster 1	Clustered	12.1397	22
ko00511	Metabolism	Glycan biosynthesis and metabolism	Other glycan degradation	Cluster 1	Clustered	11.8954	21
ko00513	Metabolism	Glycan biosynthesis and metabolism	Various types of N-glycan biosynthesis	Cluster 1	Clustered	11.8954	20
ko00531	Metabolism	Glycan biosynthesis and metabolism	Glycosaminoglycan degradation	Cluster 1	Clustered	11.8954	21
ko00540	Metabolism	Glycan biosynthesis and metabolism	Lipopolysaccharide biosynthesis	Cluster 1	Clustered	11.8954	22
ko00603	Metabolism	Glycan biosynthesis and metabolism	Glycosphingolipid biosynthesis - globo and isoglobo series	Cluster 1	Clustered	11.6571	17
ko00604	Metabolism	Glycan biosynthesis and metabolism	Glycosphingolipid biosynthesis - ganglio series	Cluster 1	Clustered	11.8954	20
ko00909	Metabolism	Metabolism of terpenoids and polyketides	Sesquiterpenoid and triterpenoid biosynthesis	Cluster 1	Clustered	11.8954	21
ko03410	Genetic Information Processing	Replication and repair	Base excision repair	Cluster 1	Clustered	10.9412	19
ko04068	Environmental Information Processing	Signal transduction	FoxO signaling pathway	Cluster 1	Clustered	12	19
ko04142	Cellular Processes	Transport and catabolism	Lysosome	Cluster 1	Clustered	11.8954	19
ko04152	Environmental Information Processing	Signal transduction	AMPK signaling pathway	Cluster 1	Clustered	11.7363	15
ko04211	Organismal Systems	Aging	Longevity regulating pathway	Cluster 1	Clustered	11	16
ko04917	Organismal Systems	Endocrine system	Prolactin signaling pathway	Cluster 1	Clustered	11.5429	21
ko04940	Human Diseases	Endocrine and metabolic diseases	Type I diabetes mellitus	Cluster 1	Clustered	11.8681	17
ko04151	Environmental Information Processing	Signal transduction	PI3K-Akt signaling pathway	Cluster 1	Clustered	10.859	14
ko01503	Human Diseases	Drug resistance: Antimicrobial	Cationic antimicrobial peptide (CAMP) resistance	Cluster 1	Seed	12.35	21
ko00121	Metabolism	Lipid metabolism	Secondary bile acid biosynthesis	Cluster 10	Clustered	3.18182	12
ko00340	Metabolism	Amino acid metabolism	Histidine metabolism	Cluster 10	Clustered	3.73333	6
ko00061	Metabolism	Lipid metabolism	Fatty acid biosynthesis	Cluster 10	Seed	3.75	10
ko00920	Metabolism	Energy metabolism	Sulfur metabolism	Cluster 11	Clustered	2	2
ko00984	Metabolism	Xenobiotics biodegradation and metabolism	Steroid degradation	Cluster 11	Clustered	2	2
ko01053	Metabolism	Metabolism of terpenoids and polyketides	Biosynthesis of siderophore group nonribosomal peptides	Cluster 11	Seed	2	2
ko00626	Metabolism	Xenobiotics biodegradation and metabolism	Naphthalene degradation	Cluster 12	Clustered	2	3
ko01220	Metabolism	Global and overview maps	Degradation of aromatic compounds	Cluster 12	Clustered	2	3
ko04918	Organismal Systems	Endocrine system	Thyroid hormone synthesis	Cluster 12	Seed	2	2
ko00360	Metabolism	Amino acid metabolism	Phenylalanine metabolism	Cluster 13	Clustered	1.92857	8
ko03320	Organismal Systems	Endocrine system	PPAR signaling pathway	Cluster 13	Clustered	2	7
ko00525	Metabolism	Biosynthesis of other secondary metabolites	Acarbose and validamycin biosynthesis	Cluster 13	Seed	2	2
ko00300	Metabolism	Amino acid metabolism	Lysine biosynthesis	Cluster 14	Clustered	1.66667	3
ko00521	Metabolism	Biosynthesis of other secondary metabolites	Streptomycin biosynthesis	Cluster 14	Clustered	1.66667	4
ko04922	Organismal Systems	Endocrine system	Glucagon signaling pathway	Cluster 14	Seed	2	2
ko00290	Metabolism	Amino acid metabolism	Valine, leucine and isoleucine biosynthesis	Cluster 15	Clustered	2	2
ko00400	Metabolism	Amino acid metabolism	Phenylalanine, tyrosine and tryptophan biosynthesis	Cluster 15	Clustered	2	3
ko00405	Metabolism	Biosynthesis of other secondary metabolites	Phenazine biosynthesis	Cluster 15	Seed	2	2
ko00071	Metabolism	Lipid metabolism	Fatty acid degradation	Cluster 2	Clustered	9	11
ko00072	Metabolism	Lipid metabolism	Synthesis and degradation of ketone bodies	Cluster 2	Clustered	9	19
ko00281	Metabolism	Metabolism of terpenoids and polyketides	Geraniol degradation	Cluster 2	Clustered	9	12
ko00310	Metabolism	Amino acid metabolism	Lysine degradation	Cluster 2	Clustered	7.82222	18
ko00362	Metabolism	Xenobiotics biodegradation and metabolism	Benzoate degradation	Cluster 2	Clustered	9	11
ko00380	Metabolism	Amino acid metabolism	Tryptophan metabolism	Cluster 2	Clustered	9	16
ko00592	Metabolism	Lipid metabolism	alpha-Linolenic acid metabolism	Cluster 2	Clustered	9	11
ko00642	Metabolism	Xenobiotics biodegradation and metabolism	Ethylbenzene degradation	Cluster 2	Clustered	9	11
ko00643	Metabolism	Xenobiotics biodegradation and metabolism	Styrene degradation	Cluster 2	Clustered	8	16
ko00903	Metabolism	Metabolism of terpenoids and polyketides	Limonene and pinene degradation	Cluster 2	Clustered	9	13
ko00930	Metabolism	Xenobiotics biodegradation and metabolism	Caprolactam degradation	Cluster 2	Clustered	9	11
ko03060	Genetic Information Processing	Folding, sorting and degradation	Protein export	Cluster 2	Seed	9	13
ko00430	Metabolism	Metabolism of other amino acids	Taurine and hypotaurine metabolism	Cluster 3	Clustered	6	6
ko04612	Organismal Systems	Immune system	Antigen processing and presentation	Cluster 3	Clustered	5.78571	7
ko04657	Organismal Systems	Immune system	IL-17 signaling pathway	Cluster 3	Clustered	5.78571	7
ko04659	Organismal Systems	Immune system	Th17 cell differentiation	Cluster 3	Clustered	5.78571	7
ko04914	Organismal Systems	Endocrine system	Progesterone-mediated oocyte maturation	Cluster 3	Clustered	5.78571	7
ko04915	Organismal Systems	Endocrine system	Estrogen signaling pathway	Cluster 3	Clustered	5.78571	7
ko05215	Human Diseases	Cancers: Specific types	Prostate cancer	Cluster 3	Clustered	5.78571	7
ko00900	Metabolism	Metabolism of terpenoids and polyketides	Terpenoid backbone biosynthesis	Cluster 3	Seed	6	7
ko00195	Metabolism	Energy metabolism	Photosynthesis	Cluster 4	Clustered	6.53333	12
ko00280	Metabolism	Amino acid metabolism	Valine, leucine and isoleucine degradation	Cluster 4	Clustered	6.53333	13
ko00410	Metabolism	Metabolism of other amino acids	beta-Alanine metabolism	Cluster 4	Clustered	6.53333	11
ko00650	Metabolism	Carbohydrate metabolism	Butanoate metabolism	Cluster 4	Clustered	6.80556	11
ko00970	Genetic Information Processing	Translation	Aminoacyl-tRNA biosynthesis	Cluster 4	Clustered	5.78571	12
ko05132	Human Diseases	Infectious diseases: Bacterial	Salmonella infection	Cluster 4	Clustered	6.53333	11
ko00640	Metabolism	Carbohydrate metabolism	Propanoate metabolism	Cluster 4	Clustered	6	9
ko01212	Metabolism	Global and overview maps	Fatty acid metabolism	Cluster 4	Seed	7	11
ko04213	Organismal Systems	Aging	Longevity regulating pathway - multiple species	Cluster 5	Clustered	5	11
ko04016	Environmental Information Processing	Signal transduction	MAPK signaling pathway - plant	Cluster 5	Clustered	6	12
ko00473	Metabolism	Metabolism of other amino acids	D-Alanine metabolism	Cluster 5	Clustered	5	9
ko05206	Human Diseases	Cancers: Overview	MicroRNAs in cancer	Cluster 5	Clustered	6	10
ko00130	Metabolism	Metabolism of cofactors and vitamins	Ubiquinone and other terpenoid-quinone biosynthesis	Cluster 5	Clustered	6	14
ko00361	Metabolism	Xenobiotics biodegradation and metabolism	Chlorocyclohexane and chlorobenzene degradation	Cluster 5	Clustered	5	10
ko00780	Metabolism	Metabolism of cofactors and vitamins	Biotin metabolism	Cluster 5	Seed	6	11
ko01040	Metabolism	Lipid metabolism	Biosynthesis of unsaturated fatty acids	Cluster 6	Clustered	3.42857	10
ko04714	Organismal Systems	Environmental adaptation	Thermogenesis	Cluster 6	Clustered	3.42857	9
ko00450	Metabolism	Metabolism of other amino acids	Selenocompound metabolism	Cluster 6	Clustered	4	4
ko00760	Metabolism	Metabolism of cofactors and vitamins	Nicotinate and nicotinamide metabolism	Cluster 6	Clustered	3.42857	6
ko04920	Organismal Systems	Endocrine system	Adipocytokine signaling pathway	Cluster 6	Clustered	3.73333	7
ko00510	Metabolism	Glycan biosynthesis and metabolism	N-Glycan biosynthesis	Cluster 6	Clustered	3.73333	6
ko04216	Cellular Processes	Cell growth and death	Ferroptosis	Cluster 6	Seed	4	4
ko00030	Metabolism	Carbohydrate metabolism	Pentose phosphate pathway	Cluster 7	Clustered	5	11
ko00633	Metabolism	Xenobiotics biodegradation and metabolism	Nitrotoluene degradation	Cluster 7	Clustered	4.7619	8
ko04930	Human Diseases	Endocrine and metabolic diseases	Type II diabetes mellitus	Cluster 7	Clustered	4.7619	14
ko00710	Metabolism	Energy metabolism	Carbon fixation in photosynthetic organisms	Cluster 7	Clustered	4	8
ko05165	Human Diseases	Infectious diseases: Viral	Human papillomavirus infection	Cluster 7	Clustered	4.02778	11
ko05203	Human Diseases	Cancers: Overview	Viral carcinogenesis	Cluster 7	Clustered	4.02778	11
ko00966	Metabolism	Biosynthesis of other secondary metabolites	Glucosinolate biosynthesis	Cluster 7	Clustered	4	6
ko00524	Metabolism	Biosynthesis of other secondary metabolites	Neomycin, kanamycin and gentamicin biosynthesis	Cluster 7	Seed	5	7
ko00622	Metabolism	Xenobiotics biodegradation and metabolism	Xylene degradation	Cluster 8	Clustered	3	5
ko00960	Metabolism	Biosynthesis of other secondary metabolites	Tropane, piperidine and pyridine alkaloid biosynthesis	Cluster 8	Clustered	2.7	5
ko00830	Metabolism	Metabolism of cofactors and vitamins	Retinol metabolism	Cluster 8	Clustered	2.7	5
ko00980	Metabolism	Xenobiotics biodegradation and metabolism	Metabolism of xenobiotics by cytochrome P450	Cluster 8	Clustered	2.7	5
ko00401	Metabolism	Biosynthesis of other secondary metabolites	Novobiocin biosynthesis	Cluster 8	Seed	3	4
ko00052	Metabolism	Carbohydrate metabolism	Galactose metabolism	Cluster 9	Clustered	2.7	5
ko00670	Metabolism	Metabolism of cofactors and vitamins	One carbon pool by folate	Cluster 9	Clustered	2.7	5
ko04217	Cellular Processes	Cell growth and death	Necroptosis	Cluster 9	Clustered	2.7	5
ko01523	Human Diseases	Drug resistance: Antineoplastic	Antifolate resistance	Cluster 9	Seed	3	3
ko00010	Metabolism	Carbohydrate metabolism	Glycolysis / Gluconeogenesis		Unclustered	0.666667	2
ko00520	Metabolism	Carbohydrate metabolism	Amino sugar and nucleotide sugar metabolism		Unclustered	0	1
ko02060	Environmental Information Processing	Membrane transport	Phosphotransferase system (PTS)		Unclustered	0.5	3
ko00020	Metabolism	Carbohydrate metabolism	Citrate cycle (TCA cycle)		Unclustered	2.4	6
ko00190	Metabolism	Energy metabolism	Oxidative phosphorylation		Unclustered	1.46667	11
ko00750	Metabolism	Metabolism of cofactors and vitamins	Vitamin B6 metabolism		Unclustered	1.85714	8
ko01051	Metabolism	Metabolism of terpenoids and polyketides	Biosynthesis of ansamycins		Unclustered	2	6
ko00460	Metabolism	Metabolism of other amino acids	Cyanoamino acid metabolism		Unclustered	3	6
ko00561	Metabolism	Lipid metabolism	Glycerolipid metabolism		Unclustered	2	2
ko00051	Metabolism	Carbohydrate metabolism	Fructose and mannose metabolism		Unclustered	1.2	5
ko00330	Metabolism	Amino acid metabolism	Arginine and proline metabolism		Unclustered	0	1
ko00720	Metabolism	Energy metabolism	Carbon fixation pathways in prokaryotes		Unclustered	1.4	4
ko02025	Cellular Processes	Cellular community - prokaryotes	Biofilm formation - Pseudomonas aeruginosa		Unclustered	2	2
ko04112	Cellular Processes	Cell growth and death	Cell cycle - Caulobacter		Unclustered	2	2
ko01200	Metabolism	Global and overview maps	Carbon metabolism		Unclustered	2	2
ko02020	Environmental Information Processing	Signal transduction	Two-component system		Unclustered	4	8
ko00053	Metabolism	Carbohydrate metabolism	Ascorbate and aldarate metabolism		Unclustered	0.666667	2
ko04212	Organismal Systems	Aging	Longevity regulating pathway - worm		Unclustered	2.7	6
ko04931	Human Diseases	Endocrine and metabolic diseases	Insulin resistance		Unclustered	2.66667	11
ko05133	Human Diseases	Infectious diseases: Bacterial	Pertussis		Unclustered	2.2	5
ko00627	Metabolism	Xenobiotics biodegradation and metabolism	Aminobenzoate degradation		Unclustered	4.7619	6
ko00120	Metabolism	Lipid metabolism	Primary bile acid biosynthesis		Unclustered	4.7619	15
ko00440	Metabolism	Metabolism of other amino acids	Phosphonate and phosphinate metabolism		Unclustered	1.4	4
ko00730	Metabolism	Metabolism of cofactors and vitamins	Thiamine metabolism		Unclustered	3.46667	6
ko00981	Metabolism	Metabolism of terpenoids and polyketides	Insect hormone biosynthesis		Unclustered	3	5
ko01055	Metabolism	Metabolism of terpenoids and polyketides	Biosynthesis of vancomycin group antibiotics		Unclustered	1.53333	9
ko01524	Human Diseases	Drug resistance: Antineoplastic	Platinum drug resistance		Unclustered	3	3
ko03018	Genetic Information Processing	Folding, sorting and degradation	RNA degradation		Unclustered	5.78571	11
ko03070	Environmental Information Processing	Membrane transport	Bacterial secretion system		Unclustered	8	18
ko04066	Environmental Information Processing	Signal transduction	HIF-1 signaling pathway		Unclustered	8.83636	17
ko00790	Metabolism	Metabolism of cofactors and vitamins	Folate biosynthesis		Unclustered	1.06667	5
ko04964	Organismal Systems	Excretory system	Proximal tubule bicarbonate reclamation		Unclustered	1.4	5
ko04934	Human Diseases	Endocrine and metabolic diseases	Cushing's syndrome		Unclustered	3	3
ko05211	Human Diseases	Cancers: Specific types	Renal cell carcinoma		Unclustered	3	3
ko00908	Metabolism	Metabolism of terpenoids and polyketides	Zeatin biosynthesis		Unclustered	2.2	5
ko05205	Human Diseases	Cancers: Overview	Proteoglycans in cancer		Unclustered	4	6
ko00220	Metabolism	Amino acid metabolism	Arginine biosynthesis		Unclustered	2	2
ko00571	Metabolism	Glycan biosynthesis and metabolism	Lipoarabinomannan (LAM) biosynthesis		Unclustered	1.2	5
ko03420	Genetic Information Processing	Replication and repair	Nucleotide excision repair		Unclustered	1.4	4
ko00230	Metabolism	Nucleotide metabolism	Purine metabolism		Unclustered	0	1
ko03008	Genetic Information Processing	Translation	Ribosome biogenesis in eukaryotes		Unclustered	1.2	6
ko00250	Metabolism	Amino acid metabolism	Alanine, aspartate and glutamate metabolism		Unclustered	0.666667	2
ko05111	Cellular Processes	Cellular community - prokaryotes	Biofilm formation - Vibrio cholerae		Unclustered	0	1
ko00260	Metabolism	Amino acid metabolism	Glycine, serine and threonine metabolism		Unclustered	0.666667	2
ko00562	Metabolism	Carbohydrate metabolism	Inositol phosphate metabolism		Unclustered	0.666667	2
ko01130	Metabolism	Global and overview maps	Biosynthesis of antibiotics		Unclustered	0	1
ko00261	Metabolism	Biosynthesis of other secondary metabolites	Monobactam biosynthesis		Unclustered	0	1
ko01100	Metabolism	Global and overview maps	Metabolic pathways		Unclustered	1.66667	4
ko00270	Metabolism	Amino acid metabolism	Cysteine and methionine metabolism		Unclustered	2	4
ko00332	Metabolism	Biosynthesis of other secondary metabolites	Carbapenem biosynthesis		Unclustered	2	2
ko00860	Metabolism	Metabolism of cofactors and vitamins	Porphyrin and chlorophyll metabolism		Unclustered	0	1
ko03020	Genetic Information Processing	Transcription	RNA polymerase		Unclustered	5	5
ko03030	Genetic Information Processing	Replication and repair	DNA replication		Unclustered	1.2	4
ko03010	Genetic Information Processing	Translation	Ribosome		Unclustered	2	7
ko00333	Metabolism	Biosynthesis of other secondary metabolites	Prodigiosin biosynthesis		Unclustered	2.2	5
ko00950	Metabolism	Biosynthesis of other secondary metabolites	Isoquinoline alkaloid biosynthesis		Unclustered	3	3
ko04122	Genetic Information Processing	Folding, sorting and degradation	Sulfur relay system		Unclustered	3	3
ko04973	Organismal Systems	Digestive system	Carbohydrate digestion and absorption		Unclustered	2.2	5
ko00625	Metabolism	Xenobiotics biodegradation and metabolism	Chloroalkane and chloroalkene degradation		Unclustered	2.7	5
ko01501	Human Diseases	Drug resistance: Antimicrobial	beta-Lactam resistance		Unclustered	4	5
ko03440	Genetic Information Processing	Replication and repair	Homologous recombination		Unclustered	2	4
ko01210	Metabolism	Global and overview maps	2-Oxocarboxylic acid metabolism		Unclustered	0	1
ko01230	Metabolism	Global and overview maps	Biosynthesis of amino acids		Unclustered	0	1
ko04626	Organismal Systems	Environmental adaptation	Plant-pathogen interaction		Unclustered	2	2
ko00471	Metabolism	Metabolism of other amino acids	D-Glutamine and D-glutamate metabolism		Unclustered	0	1
ko02024	Cellular Processes	Cellular community - prokaryotes	Quorum sensing		Unclustered	0.666667	2
ko00500	Metabolism	Carbohydrate metabolism	Starch and sucrose metabolism		Unclustered	0.666667	2
ko00630	Metabolism	Carbohydrate metabolism	Glyoxylate and dicarboxylate metabolism		Unclustered	3	5
ko00564	Metabolism	Lipid metabolism	Glycerophospholipid metabolism		Unclustered	8	12
ko00523	Metabolism	Metabolism of terpenoids and polyketides	Polyketide sugar unit biosynthesis		Unclustered	0	1
ko02010	Environmental Information Processing	Membrane transport	ABC transporters		Unclustered	5	8
ko00550	Metabolism	Glycan biosynthesis and metabolism	Peptidoglycan biosynthesis		Unclustered	0	1
ko05340	Human Diseases	Immune diseases	Primary immunodeficiency		Unclustered	5	5
ko05134	Human Diseases	Infectious diseases: Bacterial	Legionellosis		Unclustered	2	2
ko04727	Organismal Systems	Nervous system	GABAergic synapse		Unclustered	3	6
ko01110	Metabolism	Global and overview maps	Biosynthesis of secondary metabolites		Unclustered	0	1
ko00940	Metabolism	Biosynthesis of other secondary metabolites	Phenylpropanoid biosynthesis		Unclustered	2.7	5
ko00740	Metabolism	Metabolism of cofactors and vitamins	Riboflavin metabolism		Unclustered	0	1
ko05418	Human Diseases	Cardiovascular diseases	Fluid shear stress and atherosclerosis		Unclustered	0.666667	2
ko03013	Genetic Information Processing	Translation	RNA transport		Unclustered	3	3
ko00982	Metabolism	Xenobiotics biodegradation and metabolism	Drug metabolism - cytochrome P450		Unclustered	2	2
ko04910	Organismal Systems	Endocrine system	Insulin signaling pathway		Unclustered	0.666667	2
ko01502	Human Diseases	Drug resistance: Antimicrobial	Vancomycin resistance		Unclustered	0	1
ko05152	Human Diseases	Infectious diseases: Bacterial	Tuberculosis		Unclustered	3	3
ko00983	Metabolism	Xenobiotics biodegradation and metabolism	Drug metabolism - other enzymes		Unclustered	0	1
ko02040	Cellular Processes	Cell motility	Flagellar assembly		Unclustered	0	1
ko01054	Metabolism	Metabolism of terpenoids and polyketides	Nonribosomal peptide structures		Unclustered	0	1
ko05150	Human Diseases	Infectious diseases: Bacterial	Staphylococcus aureus infection		Unclustered	0	1
ko04724	Organismal Systems	Nervous system	Glutamatergic synapse		Unclustered	2	2
ko05231	Human Diseases	Cancers: Overview	Choline metabolism in cancer		Unclustered	0	1
ko05010	Human Diseases	Neurodegenerative diseases	Alzheimer's disease		Unclustered	0	1
ko03430	Genetic Information Processing	Replication and repair	Mismatch repair		Unclustered	2	2
ko04974	Organismal Systems	Digestive system	Protein digestion and absorption		Unclustered	0	1
ko04621	Organismal Systems	Immune system	NOD-like receptor signaling pathway		Unclustered	0	1

## Sheet: A_7M
Name	Level1	Level2	Level3	MCODE_cluster	MCODE_node_status	MCODE_score	Degree
ko00010	Metabolism	Carbohydrate metabolism	Glycolysis / Gluconeogenesis	Cluster 1	Clustered	14.386	26
ko00053	Metabolism	Carbohydrate metabolism	Ascorbate and aldarate metabolism	Cluster 1	Clustered	13.8833	19
ko00230	Metabolism	Nucleotide metabolism	Purine metabolism	Cluster 1	Clustered	16	20
ko00270	Metabolism	Amino acid metabolism	Cysteine and methionine metabolism	Cluster 1	Clustered	15	17
ko00471	Metabolism	Metabolism of other amino acids	D-Glutamine and D-glutamate metabolism	Cluster 1	Clustered	13	15
ko00480	Metabolism	Metabolism of other amino acids	Glutathione metabolism	Cluster 1	Clustered	16	26
ko00500	Metabolism	Carbohydrate metabolism	Starch and sucrose metabolism	Cluster 1	Clustered	14.386	26
ko00621	Metabolism	Xenobiotics biodegradation and metabolism	Dioxin degradation	Cluster 1	Clustered	16	24
ko00791	Metabolism	Xenobiotics biodegradation and metabolism	Atrazine degradation	Cluster 1	Clustered	16	31
ko01210	Metabolism	Global and overview maps	2-Oxocarboxylic acid metabolism	Cluster 1	Clustered	16	29
ko02010	Environmental Information Processing	Membrane transport	ABC transporters	Cluster 1	Clustered	16	29
ko02060	Environmental Information Processing	Membrane transport	Phosphotransferase system (PTS)	Cluster 1	Clustered	16	26
ko04612	Organismal Systems	Immune system	Antigen processing and presentation	Cluster 1	Clustered	16	31
ko04657	Organismal Systems	Immune system	IL-17 signaling pathway	Cluster 1	Clustered	16	31
ko04659	Organismal Systems	Immune system	Th17 cell differentiation	Cluster 1	Clustered	16	31
ko04914	Organismal Systems	Endocrine system	Progesterone-mediated oocyte maturation	Cluster 1	Clustered	16	31
ko04915	Organismal Systems	Endocrine system	Estrogen signaling pathway	Cluster 1	Clustered	16	31
ko05215	Human Diseases	Cancers: Specific types	Prostate cancer	Cluster 1	Clustered	16	31
ko05219	Human Diseases	Cancers: Specific types	Bladder cancer	Cluster 1	Clustered	16	28
ko00290	Metabolism	Amino acid metabolism	Valine, leucine and isoleucine biosynthesis	Cluster 1	Clustered	16	27
ko00401	Metabolism	Biosynthesis of other secondary metabolites	Novobiocin biosynthesis	Cluster 1	Clustered	13	19
ko00660	Metabolism	Carbohydrate metabolism	C5-Branched dibasic acid metabolism	Cluster 1	Clustered	13	22
ko01230	Metabolism	Global and overview maps	Biosynthesis of amino acids	Cluster 1	Clustered	13	23
ko01110	Metabolism	Global and overview maps	Biosynthesis of secondary metabolites	Cluster 1	Clustered	16	28
ko01130	Metabolism	Global and overview maps	Biosynthesis of antibiotics	Cluster 1	Seed	16	28
ko00620	Metabolism	Carbohydrate metabolism	Pyruvate metabolism	Cluster 10	Clustered	6.97436	19
ko01054	Metabolism	Metabolism of terpenoids and polyketides	Nonribosomal peptide structures	Cluster 10	Clustered	6.80556	14
ko00261	Metabolism	Biosynthesis of other secondary metabolites	Monobactam biosynthesis	Cluster 10	Clustered	6.53333	15
ko00350	Metabolism	Amino acid metabolism	Tyrosine metabolism	Cluster 10	Seed	8	11
ko00710	Metabolism	Energy metabolism	Carbon fixation in photosynthetic organisms	Cluster 11	Clustered	5	17
ko00473	Metabolism	Metabolism of other amino acids	D-Alanine metabolism	Cluster 11	Clustered	5.29412	18
ko04930	Human Diseases	Endocrine and metabolic diseases	Type II diabetes mellitus	Cluster 11	Clustered	5	14
ko05418	Human Diseases	Cardiovascular diseases	Fluid shear stress and atherosclerosis	Cluster 11	Seed	5.78571	7
ko00130	Metabolism	Metabolism of cofactors and vitamins	Ubiquinone and other terpenoid-quinone biosynthesis	Cluster 12	Seed	5.78571	10
ko00625	Metabolism	Xenobiotics biodegradation and metabolism	Chloroalkane and chloroalkene degradation	Cluster 12	Clustered	5	9
ko05340	Human Diseases	Immune diseases	Primary immunodeficiency	Cluster 12	Clustered	4.7619	10
ko00260	Metabolism	Amino acid metabolism	Glycine, serine and threonine metabolism	Cluster 13	Clustered	5	8
ko00670	Metabolism	Metabolism of cofactors and vitamins	One carbon pool by folate	Cluster 13	Seed	5	10
ko02026	Cellular Processes	Cellular community - prokaryotes	Biofilm formation - Escherichia coli	Cluster 13	Clustered	4.28571	9
ko05231	Human Diseases	Cancers: Overview	Choline metabolism in cancer	Cluster 14	Clustered	3	6
ko00061	Metabolism	Lipid metabolism	Fatty acid biosynthesis	Cluster 14	Clustered	3	9
ko04973	Organismal Systems	Digestive system	Carbohydrate digestion and absorption	Cluster 14	Seed	3.73333	10
ko05120	Human Diseases	Infectious diseases: Bacterial	Epithelial cell signaling in Helicobacter pylori infection	Cluster 14	Clustered	3	7
ko05200	Human Diseases	Cancers: Overview	Pathways in cancer	Cluster 14	Clustered	3.2381	9
ko00960	Metabolism	Biosynthesis of other secondary metabolites	Tropane, piperidine and pyridine alkaloid biosynthesis	Cluster 14	Clustered	3	6
ko04931	Human Diseases	Endocrine and metabolic diseases	Insulin resistance	Cluster 14	Clustered	3	5
ko00908	Metabolism	Metabolism of terpenoids and polyketides	Zeatin biosynthesis	Cluster 14	Clustered	3	5
ko03030	Genetic Information Processing	Replication and repair	DNA replication	Cluster 14	Clustered	3	5
ko05134	Human Diseases	Infectious diseases: Bacterial	Legionellosis	Cluster 15	Clustered	3	7
ko00361	Metabolism	Xenobiotics biodegradation and metabolism	Chlorocyclohexane and chlorobenzene degradation	Cluster 15	Clustered	3	4
ko04964	Organismal Systems	Excretory system	Proximal tubule bicarbonate reclamation	Cluster 15	Seed	3	5
ko00030	Metabolism	Carbohydrate metabolism	Pentose phosphate pathway	Cluster 16	Clustered	1.82143	7
ko00561	Metabolism	Lipid metabolism	Glycerolipid metabolism	Cluster 16	Clustered	2.2	6
ko01055	Metabolism	Metabolism of terpenoids and polyketides	Biosynthesis of vancomycin group antibiotics	Cluster 16	Seed	2.2	8
ko00626	Metabolism	Xenobiotics biodegradation and metabolism	Naphthalene degradation	Cluster 17	Clustered	1.92857	7
ko01220	Metabolism	Global and overview maps	Degradation of aromatic compounds	Cluster 17	Seed	2.14286	6
ko00640	Metabolism	Carbohydrate metabolism	Propanoate metabolism	Cluster 17	Clustered	2	6
ko00521	Metabolism	Biosynthesis of other secondary metabolites	Streptomycin biosynthesis	Cluster 2	Clustered	14	25
ko00524	Metabolism	Biosynthesis of other secondary metabolites	Neomycin, kanamycin and gentamicin biosynthesis	Cluster 2	Clustered	14	23
ko00720	Metabolism	Energy metabolism	Carbon fixation pathways in prokaryotes	Cluster 2	Clustered	14	24
ko00920	Metabolism	Energy metabolism	Sulfur metabolism	Cluster 2	Clustered	14	27
ko00950	Metabolism	Biosynthesis of other secondary metabolites	Isoquinoline alkaloid biosynthesis	Cluster 2	Clustered	14	23
ko00984	Metabolism	Xenobiotics biodegradation and metabolism	Steroid degradation	Cluster 2	Clustered	14	27
ko01053	Metabolism	Metabolism of terpenoids and polyketides	Biosynthesis of siderophore group nonribosomal peptides	Cluster 2	Clustered	14	28
ko04922	Organismal Systems	Endocrine system	Glucagon signaling pathway	Cluster 2	Clustered	14	28
ko00311	Metabolism	Biosynthesis of other secondary metabolites	Penicillin and cephalosporin biosynthesis	Cluster 2	Clustered	14	22
ko00523	Metabolism	Metabolism of terpenoids and polyketides	Polyketide sugar unit biosynthesis	Cluster 2	Clustered	14	28
ko00052	Metabolism	Carbohydrate metabolism	Galactose metabolism	Cluster 2	Clustered	14	23
ko00650	Metabolism	Carbohydrate metabolism	Butanoate metabolism	Cluster 2	Clustered	11.3	24
ko00680	Metabolism	Energy metabolism	Methane metabolism	Cluster 2	Clustered	13	26
ko01200	Metabolism	Global and overview maps	Carbon metabolism	Cluster 2	Clustered	14	28
ko02020	Environmental Information Processing	Signal transduction	Two-component system	Cluster 2	Clustered	11.5429	21
ko04112	Cellular Processes	Cell growth and death	Cell cycle - Caulobacter	Cluster 2	Clustered	14	23
ko04974	Organismal Systems	Digestive system	Protein digestion and absorption	Cluster 2	Clustered	14	22
ko05133	Human Diseases	Infectious diseases: Bacterial	Pertussis	Cluster 2	Seed	14	26
ko04212	Organismal Systems	Aging	Longevity regulating pathway - worm	Cluster 3	Clustered	9.99167	17
ko00140	Metabolism	Lipid metabolism	Steroid hormone biosynthesis	Cluster 3	Clustered	9	12
ko00513	Metabolism	Glycan biosynthesis and metabolism	Various types of N-glycan biosynthesis	Cluster 3	Clustered	8.8	21
ko00531	Metabolism	Glycan biosynthesis and metabolism	Glycosaminoglycan degradation	Cluster 3	Clustered	9.27451	20
ko00604	Metabolism	Glycan biosynthesis and metabolism	Glycosphingolipid biosynthesis - ganglio series	Cluster 3	Clustered	8.8	21
ko00730	Metabolism	Metabolism of cofactors and vitamins	Thiamine metabolism	Cluster 3	Clustered	11	13
ko03018	Genetic Information Processing	Folding, sorting and degradation	RNA degradation	Cluster 3	Clustered	11	12
ko04068	Environmental Information Processing	Signal transduction	FoxO signaling pathway	Cluster 3	Clustered	9.34641	19
ko04211	Organismal Systems	Aging	Longevity regulating pathway	Cluster 3	Clustered	9.625	18
ko04152	Environmental Information Processing	Signal transduction	AMPK signaling pathway	Cluster 3	Clustered	9.70588	19
ko00405	Metabolism	Biosynthesis of other secondary metabolites	Phenazine biosynthesis	Cluster 3	Clustered	10	17
ko00540	Metabolism	Glycan biosynthesis and metabolism	Lipopolysaccharide biosynthesis	Cluster 3	Clustered	8.8	20
ko00603	Metabolism	Glycan biosynthesis and metabolism	Glycosphingolipid biosynthesis - globo and isoglobo series	Cluster 3	Clustered	10.5165	16
ko04142	Cellular Processes	Transport and catabolism	Lysosome	Cluster 3	Clustered	10.5165	15
ko04917	Organismal Systems	Endocrine system	Prolactin signaling pathway	Cluster 3	Clustered	9.48718	13
ko04940	Human Diseases	Endocrine and metabolic diseases	Type I diabetes mellitus	Cluster 3	Clustered	9.48718	14
ko00627	Metabolism	Xenobiotics biodegradation and metabolism	Aminobenzoate degradation	Cluster 3	Clustered	9.07018	18
ko00785	Metabolism	Metabolism of cofactors and vitamins	Lipoic acid metabolism	Cluster 3	Seed	11	15
ko01503	Human Diseases	Drug resistance: Antimicrobial	Cationic antimicrobial peptide (CAMP) resistance	Cluster 3	Clustered	10.859	15
ko03410	Genetic Information Processing	Replication and repair	Base excision repair	Cluster 3	Clustered	9.99167	16
ko00460	Metabolism	Metabolism of other amino acids	Cyanoamino acid metabolism	Cluster 4	Clustered	7	9
ko00780	Metabolism	Metabolism of cofactors and vitamins	Biotin metabolism	Cluster 4	Clustered	7	10
ko00072	Metabolism	Lipid metabolism	Synthesis and degradation of ketone bodies	Cluster 4	Clustered	6	11
ko03020	Genetic Information Processing	Transcription	RNA polymerase	Cluster 4	Clustered	6.80556	15
ko00071	Metabolism	Lipid metabolism	Fatty acid degradation	Cluster 4	Clustered	6.66667	14
ko00121	Metabolism	Lipid metabolism	Secondary bile acid biosynthesis	Cluster 4	Clustered	7	14
ko00250	Metabolism	Amino acid metabolism	Alanine, aspartate and glutamate metabolism	Cluster 4	Clustered	7.27273	15
ko00281	Metabolism	Metabolism of terpenoids and polyketides	Geraniol degradation	Cluster 4	Clustered	6.66667	18
ko00310	Metabolism	Amino acid metabolism	Lysine degradation	Cluster 4	Clustered	7	12
ko00362	Metabolism	Xenobiotics biodegradation and metabolism	Benzoate degradation	Cluster 4	Clustered	7.27273	18
ko00930	Metabolism	Xenobiotics biodegradation and metabolism	Caprolactam degradation	Cluster 4	Clustered	6.66667	21
ko01051	Metabolism	Metabolism of terpenoids and polyketides	Biosynthesis of ansamycins	Cluster 4	Clustered	7.27273	19
ko04213	Organismal Systems	Aging	Longevity regulating pathway - multiple species	Cluster 4	Seed	7.27273	19
ko03420	Genetic Information Processing	Replication and repair	Nucleotide excision repair	Cluster 4	Clustered	6.10909	11
ko04066	Environmental Information Processing	Signal transduction	HIF-1 signaling pathway	Cluster 4	Clustered	6.22222	16
ko04621	Organismal Systems	Immune system	NOD-like receptor signaling pathway	Cluster 4	Clustered	6.61111	9
ko00280	Metabolism	Amino acid metabolism	Valine, leucine and isoleucine degradation	Cluster 4	Clustered	6.80556	8
ko00940	Metabolism	Biosynthesis of other secondary metabolites	Phenylpropanoid biosynthesis	Cluster 4	Clustered	6.37778	15
ko00910	Metabolism	Energy metabolism	Nitrogen metabolism	Cluster 4	Clustered	7.125	23
ko00380	Metabolism	Amino acid metabolism	Tryptophan metabolism	Cluster 4	Clustered	6.50549	21
ko00622	Metabolism	Xenobiotics biodegradation and metabolism	Xylene degradation	Cluster 4	Clustered	6.87179	18
ko05132	Human Diseases	Infectious diseases: Bacterial	Salmonella infection	Cluster 4	Clustered	6.78363	22
ko00360	Metabolism	Amino acid metabolism	Phenylalanine metabolism	Cluster 4	Clustered	6.41758	16
ko00510	Metabolism	Glycan biosynthesis and metabolism	N-Glycan biosynthesis	Cluster 4	Clustered	5.83333	15
ko00525	Metabolism	Biosynthesis of other secondary metabolites	Acarbose and validamycin biosynthesis	Cluster 4	Clustered	6.78363	22
ko00830	Metabolism	Metabolism of cofactors and vitamins	Retinol metabolism	Cluster 4	Clustered	7	13
ko04016	Environmental Information Processing	Signal transduction	MAPK signaling pathway - plant	Cluster 4	Clustered	6.41758	22
ko00430	Metabolism	Metabolism of other amino acids	Taurine and hypotaurine metabolism	Cluster 5	Clustered	6	12
ko04724	Organismal Systems	Nervous system	Glutamatergic synapse	Cluster 5	Clustered	7	14
ko00400	Metabolism	Amino acid metabolism	Phenylalanine, tyrosine and tryptophan biosynthesis	Cluster 5	Clustered	6.66667	15
ko00630	Metabolism	Carbohydrate metabolism	Glyoxylate and dicarboxylate metabolism	Cluster 5	Clustered	6.53333	13
ko01100	Metabolism	Global and overview maps	Metabolic pathways	Cluster 5	Clustered	6.53333	13
ko04151	Environmental Information Processing	Signal transduction	PI3K-Akt signaling pathway	Cluster 5	Clustered	6.23636	12
ko04217	Cellular Processes	Cell growth and death	Necroptosis	Cluster 5	Clustered	6.80556	14
ko05150	Human Diseases	Infectious diseases: Bacterial	Staphylococcus aureus infection	Cluster 5	Seed	7	11
ko00903	Metabolism	Metabolism of terpenoids and polyketides	Limonene and pinene degradation	Cluster 6	Clustered	4.82353	18
ko04626	Organismal Systems	Environmental adaptation	Plant-pathogen interaction	Cluster 6	Clustered	4.55	17
ko00980	Metabolism	Xenobiotics biodegradation and metabolism	Metabolism of xenobiotics by cytochrome P450	Cluster 6	Clustered	4.46429	8
ko00982	Metabolism	Xenobiotics biodegradation and metabolism	Drug metabolism - cytochrome P450	Cluster 6	Clustered	4.46429	8
ko01524	Human Diseases	Drug resistance: Antineoplastic	Platinum drug resistance	Cluster 6	Clustered	5.41176	24
ko03320	Organismal Systems	Endocrine system	PPAR signaling pathway	Cluster 6	Clustered	4.7619	26
ko01501	Human Diseases	Drug resistance: Antimicrobial	beta-Lactam resistance	Cluster 6	Seed	5.5	14
ko00340	Metabolism	Amino acid metabolism	Histidine metabolism	Cluster 7	Seed	12.7524	29
ko00520	Metabolism	Carbohydrate metabolism	Amino sugar and nucleotide sugar metabolism	Cluster 7	Clustered	12.6737	27
ko02024	Cellular Processes	Cellular community - prokaryotes	Quorum sensing	Cluster 7	Clustered	11.6571	25
ko04146	Cellular Processes	Transport and catabolism	Peroxisome	Cluster 7	Clustered	12.0654	20
ko00966	Metabolism	Biosynthesis of other secondary metabolites	Glucosinolate biosynthesis	Cluster 7	Clustered	10.5882	25
ko02025	Cellular Processes	Cellular community - prokaryotes	Biofilm formation - Pseudomonas aeruginosa	Cluster 8	Clustered	8.83636	20
ko00051	Metabolism	Carbohydrate metabolism	Fructose and mannose metabolism	Cluster 8	Clustered	8.83636	12
ko00220	Metabolism	Amino acid metabolism	Arginine biosynthesis	Cluster 8	Clustered	8.83636	17
ko00450	Metabolism	Metabolism of other amino acids	Selenocompound metabolism	Cluster 8	Clustered	9.84848	20
ko00633	Metabolism	Xenobiotics biodegradation and metabolism	Nitrotoluene degradation	Cluster 8	Clustered	9.30147	21
ko04214	Cellular Processes	Cell growth and death	Apoptosis - fly	Cluster 8	Clustered	9.34066	19
ko00332	Metabolism	Biosynthesis of other secondary metabolites	Carbapenem biosynthesis	Cluster 8	Clustered	9.38235	22
ko01120	Metabolism	Global and overview maps	Microbial metabolism in diverse environments	Cluster 8	Seed	11.0294	24
ko04141	Genetic Information Processing	Folding, sorting and degradation	Protein processing in endoplasmic reticulum	Cluster 8	Clustered	10.859	18
ko05230	Human Diseases	Cancers: Overview	Central carbon metabolism in cancer	Cluster 8	Clustered	8.83636	20
ko00410	Metabolism	Metabolism of other amino acids	beta-Alanine metabolism	Cluster 8	Clustered	8.83636	15
ko00643	Metabolism	Xenobiotics biodegradation and metabolism	Styrene degradation	Cluster 8	Clustered	9	21
ko00020	Metabolism	Carbohydrate metabolism	Citrate cycle (TCA cycle)	Cluster 9	Clustered	7.71429	18
ko00190	Metabolism	Energy metabolism	Oxidative phosphorylation	Cluster 9	Clustered	8.30769	16
ko00440	Metabolism	Metabolism of other amino acids	Phosphonate and phosphinate metabolism	Cluster 9	Seed	8.59091	16
ko04122	Genetic Information Processing	Folding, sorting and degradation	Sulfur relay system	Cluster 9	Clustered	7	9
ko00790	Metabolism	Metabolism of cofactors and vitamins	Folate biosynthesis		Unclustered	8.83636	14
ko00983	Metabolism	Xenobiotics biodegradation and metabolism	Drug metabolism - other enzymes		Unclustered	4	8
ko03013	Genetic Information Processing	Translation	RNA transport		Unclustered	4.34286	22
ko00040	Metabolism	Carbohydrate metabolism	Pentose and glucuronate interconversions		Unclustered	2.2	5
ko00750	Metabolism	Metabolism of cofactors and vitamins	Vitamin B6 metabolism		Unclustered	3	6
ko00550	Metabolism	Glycan biosynthesis and metabolism	Peptidoglycan biosynthesis		Unclustered	1.66667	3
ko03060	Genetic Information Processing	Folding, sorting and degradation	Protein export		Unclustered	4	7
ko00120	Metabolism	Lipid metabolism	Primary bile acid biosynthesis		Unclustered	3.14286	9
ko03070	Environmental Information Processing	Membrane transport	Bacterial secretion system		Unclustered	3.73333	7
ko03440	Genetic Information Processing	Replication and repair	Homologous recombination		Unclustered	3.14103	12
ko05206	Human Diseases	Cancers: Overview	MicroRNAs in cancer		Unclustered	3.45455	11
ko00511	Metabolism	Glycan biosynthesis and metabolism	Other glycan degradation		Unclustered	8.2381	23
ko00600	Metabolism	Lipid metabolism	Sphingolipid metabolism		Unclustered	8.2381	22
ko00770	Metabolism	Metabolism of cofactors and vitamins	Pantothenate and CoA biosynthesis		Unclustered	4	7
ko01212	Metabolism	Global and overview maps	Fatty acid metabolism		Unclustered	3	4
ko00195	Metabolism	Energy metabolism	Photosynthesis		Unclustered	0	1
ko05205	Human Diseases	Cancers: Overview	Proteoglycans in cancer		Unclustered	0	1
ko00240	Metabolism	Nucleotide metabolism	Pyrimidine metabolism		Unclustered	4.7619	10
ko05165	Human Diseases	Infectious diseases: Viral	Human papillomavirus infection		Unclustered	4.58088	16
ko05203	Human Diseases	Cancers: Overview	Viral carcinogenesis		Unclustered	4.58088	16
ko00562	Metabolism	Carbohydrate metabolism	Inositol phosphate metabolism		Unclustered	3.14286	9
ko01523	Human Diseases	Drug resistance: Antineoplastic	Antifolate resistance		Unclustered	3.14103	12
ko04072	Environmental Information Processing	Signal transduction	Phospholipase D signaling pathway		Unclustered	2.7	6
ko00564	Metabolism	Lipid metabolism	Glycerophospholipid metabolism		Unclustered	5.72727	18
ko04910	Organismal Systems	Endocrine system	Insulin signaling pathway		Unclustered	3.09091	10
ko04920	Organismal Systems	Endocrine system	Adipocytokine signaling pathway		Unclustered	2	2
ko04727	Organismal Systems	Nervous system	GABAergic synapse		Unclustered	3.73333	7
ko04070	Environmental Information Processing	Signal transduction	Phosphatidylinositol signaling system		Unclustered	9.61538	21
ko00330	Metabolism	Amino acid metabolism	Arginine and proline metabolism		Unclustered	3	3
ko00333	Metabolism	Biosynthesis of other secondary metabolites	Prodigiosin biosynthesis		Unclustered	9.61538	16
ko05111	Cellular Processes	Cellular community - prokaryotes	Biofilm formation - Vibrio cholerae		Unclustered	8	15
ko00900	Metabolism	Metabolism of terpenoids and polyketides	Terpenoid backbone biosynthesis		Unclustered	4	4
ko00860	Metabolism	Metabolism of cofactors and vitamins	Porphyrin and chlorophyll metabolism		Unclustered	2.7	5
ko04216	Cellular Processes	Cell growth and death	Ferroptosis		Unclustered	4.16667	10
ko04714	Organismal Systems	Environmental adaptation	Thermogenesis		Unclustered	4.10714	8
ko05152	Human Diseases	Infectious diseases: Bacterial	Tuberculosis		Unclustered	0.5	3
ko04918	Organismal Systems	Endocrine system	Thyroid hormone synthesis		Unclustered	3	3
ko00740	Metabolism	Metabolism of cofactors and vitamins	Riboflavin metabolism		Unclustered	0	1
ko00760	Metabolism	Metabolism of cofactors and vitamins	Nicotinate and nicotinamide metabolism		Unclustered	0	1
ko01040	Metabolism	Lipid metabolism	Biosynthesis of unsaturated fatty acids		Unclustered	3	4

## Sheet: A_8M
Name	Level1	Level2	Level3	MCODE_cluster	MCODE_node_status	MCODE_score	Degree
ko00010	Metabolism	Carbohydrate metabolism	Glycolysis / Gluconeogenesis		Unclustered	3	4
ko00500	Metabolism	Carbohydrate metabolism	Starch and sucrose metabolism		Unclustered	3	5
ko00520	Metabolism	Carbohydrate metabolism	Amino sugar and nucleotide sugar metabolism		Unclustered	1.85714	7
ko02060	Environmental Information Processing	Membrane transport	Phosphotransferase system (PTS)	Cluster 13	Clustered	1.85714	6
ko05150	Human Diseases	Infectious diseases: Bacterial	Staphylococcus aureus infection		Unclustered	1.06667	5
ko00020	Metabolism	Carbohydrate metabolism	Citrate cycle (TCA cycle)		Unclustered	1.66667	4
ko00140	Metabolism	Lipid metabolism	Steroid hormone biosynthesis	Cluster 3	Clustered	6	11
ko00190	Metabolism	Energy metabolism	Oxidative phosphorylation	Cluster 3	Clustered	5	6
ko00785	Metabolism	Metabolism of cofactors and vitamins	Lipoic acid metabolism		Unclustered	1.4	4
ko04918	Organismal Systems	Endocrine system	Thyroid hormone synthesis		Unclustered	0	1
ko00030	Metabolism	Carbohydrate metabolism	Pentose phosphate pathway	Cluster 8	Seed	3	6
ko00121	Metabolism	Lipid metabolism	Secondary bile acid biosynthesis	Cluster 8	Clustered	2.7	4
ko00521	Metabolism	Biosynthesis of other secondary metabolites	Streptomycin biosynthesis	Cluster 8	Clustered	2.7	6
ko00524	Metabolism	Biosynthesis of other secondary metabolites	Neomycin, kanamycin and gentamicin biosynthesis	Cluster 8	Clustered	2.4	6
ko00633	Metabolism	Xenobiotics biodegradation and metabolism	Nitrotoluene degradation		Unclustered	2	4
ko00860	Metabolism	Metabolism of cofactors and vitamins	Porphyrin and chlorophyll metabolism		Unclustered	1.66667	4
ko03440	Genetic Information Processing	Replication and repair	Homologous recombination	Cluster 8	Clustered	2.7	7
ko00040	Metabolism	Carbohydrate metabolism	Pentose and glucuronate interconversions		Unclustered	3	3
ko00473	Metabolism	Metabolism of other amino acids	D-Alanine metabolism		Unclustered	1.71429	7
ko04214	Cellular Processes	Cell growth and death	Apoptosis - fly		Unclustered	3	4
ko04714	Organismal Systems	Environmental adaptation	Thermogenesis		Unclustered	1.85714	7
ko00051	Metabolism	Carbohydrate metabolism	Fructose and mannose metabolism		Unclustered	3	5
ko00300	Metabolism	Amino acid metabolism	Lysine biosynthesis	Cluster 7	Clustered	3.73333	7
ko00523	Metabolism	Metabolism of terpenoids and polyketides	Polyketide sugar unit biosynthesis	Cluster 7	Clustered	4	7
ko00720	Metabolism	Energy metabolism	Carbon fixation pathways in prokaryotes		Unclustered	3	6
ko03430	Genetic Information Processing	Replication and repair	Mismatch repair		Unclustered	2.7	6
ko04922	Organismal Systems	Endocrine system	Glucagon signaling pathway	Cluster 4	Clustered	6	8
ko00052	Metabolism	Carbohydrate metabolism	Galactose metabolism	Cluster 7	Clustered	3.73333	8
ko00310	Metabolism	Amino acid metabolism	Lysine degradation	Cluster 1	Clustered	20	27
ko00740	Metabolism	Metabolism of cofactors and vitamins	Riboflavin metabolism	Cluster 8	Clustered	2.7	7
ko03013	Genetic Information Processing	Translation	RNA transport	Cluster 7	Clustered	3.73333	8
ko03030	Genetic Information Processing	Replication and repair	DNA replication	Cluster 8	Clustered	2.7	6
ko04141	Genetic Information Processing	Folding, sorting and degradation	Protein processing in endoplasmic reticulum	Cluster 7	Seed	4	6
ko00053	Metabolism	Carbohydrate metabolism	Ascorbate and aldarate metabolism	Cluster 13	Clustered	1.66667	4
ko00630	Metabolism	Carbohydrate metabolism	Glyoxylate and dicarboxylate metabolism	Cluster 13	Clustered	1.66667	4
ko00791	Metabolism	Xenobiotics biodegradation and metabolism	Atrazine degradation		Unclustered	0	1
ko00071	Metabolism	Lipid metabolism	Fatty acid degradation	Cluster 1	Clustered	20	22
ko00072	Metabolism	Lipid metabolism	Synthesis and degradation of ketone bodies	Cluster 1	Clustered	20	22
ko00195	Metabolism	Energy metabolism	Photosynthesis	Cluster 1	Clustered	19	19
ko00280	Metabolism	Amino acid metabolism	Valine, leucine and isoleucine degradation	Cluster 1	Clustered	20	23
ko00281	Metabolism	Metabolism of terpenoids and polyketides	Geraniol degradation	Cluster 1	Clustered	20	22
ko00360	Metabolism	Amino acid metabolism	Phenylalanine metabolism	Cluster 1	Clustered	20	24
ko00362	Metabolism	Xenobiotics biodegradation and metabolism	Benzoate degradation	Cluster 1	Clustered	20	23
ko00380	Metabolism	Amino acid metabolism	Tryptophan metabolism	Cluster 1	Clustered	20	24
ko00410	Metabolism	Metabolism of other amino acids	beta-Alanine metabolism	Cluster 1	Clustered	20	22
ko00592	Metabolism	Lipid metabolism	alpha-Linolenic acid metabolism	Cluster 1	Clustered	20	22
ko00627	Metabolism	Xenobiotics biodegradation and metabolism	Aminobenzoate degradation	Cluster 1	Clustered	20	23
ko00640	Metabolism	Carbohydrate metabolism	Propanoate metabolism	Cluster 1	Clustered	18	19
ko00642	Metabolism	Xenobiotics biodegradation and metabolism	Ethylbenzene degradation	Cluster 1	Clustered	20	22
ko00643	Metabolism	Xenobiotics biodegradation and metabolism	Styrene degradation	Cluster 1	Clustered	20	23
ko00650	Metabolism	Carbohydrate metabolism	Butanoate metabolism	Cluster 1	Clustered	20	22
ko00903	Metabolism	Metabolism of terpenoids and polyketides	Limonene and pinene degradation	Cluster 1	Clustered	20	22
ko00930	Metabolism	Xenobiotics biodegradation and metabolism	Caprolactam degradation	Cluster 1	Clustered	20	25
ko01120	Metabolism	Global and overview maps	Microbial metabolism in diverse environments	Cluster 1	Clustered	20	21
ko01212	Metabolism	Global and overview maps	Fatty acid metabolism	Cluster 1	Clustered	20	22
ko02020	Environmental Information Processing	Signal transduction	Two-component system	Cluster 1	Clustered	20	25
ko03010	Genetic Information Processing	Translation	Ribosome	Cluster 1	Clustered	20	21
ko03060	Genetic Information Processing	Folding, sorting and degradation	Protein export	Cluster 1	Seed	20	23
ko00120	Metabolism	Lipid metabolism	Primary bile acid biosynthesis		Unclustered	2	2
ko03070	Environmental Information Processing	Membrane transport	Bacterial secretion system		Unclustered	1.2	5
ko03410	Genetic Information Processing	Replication and repair	Base excision repair		Unclustered	2	3
ko00350	Metabolism	Amino acid metabolism	Tyrosine metabolism		Unclustered	1.71429	7
ko00511	Metabolism	Glycan biosynthesis and metabolism	Other glycan degradation	Cluster 3	Clustered	6	11
ko00513	Metabolism	Glycan biosynthesis and metabolism	Various types of N-glycan biosynthesis	Cluster 3	Clustered	6	10
ko00531	Metabolism	Glycan biosynthesis and metabolism	Glycosaminoglycan degradation	Cluster 3	Clustered	6	9
ko00540	Metabolism	Glycan biosynthesis and metabolism	Lipopolysaccharide biosynthesis	Cluster 3	Clustered	6	7
ko00600	Metabolism	Lipid metabolism	Sphingolipid metabolism	Cluster 3	Clustered	6	11
ko00604	Metabolism	Glycan biosynthesis and metabolism	Glycosphingolipid biosynthesis - ganglio series	Cluster 3	Seed	6	10
ko03018	Genetic Information Processing	Folding, sorting and degradation	RNA degradation		Unclustered	1.4	5
ko04152	Environmental Information Processing	Signal transduction	AMPK signaling pathway		Unclustered	0.5	3
ko00220	Metabolism	Amino acid metabolism	Arginine biosynthesis		Unclustered	0	1
ko00562	Metabolism	Carbohydrate metabolism	Inositol phosphate metabolism		Unclustered	1.06667	6
ko00230	Metabolism	Nucleotide metabolism	Purine metabolism	Cluster 12	Clustered	3	5
ko00270	Metabolism	Amino acid metabolism	Cysteine and methionine metabolism	Cluster 12	Clustered	3	4
ko00480	Metabolism	Metabolism of other amino acids	Glutathione metabolism		Unclustered	0.666667	2
ko04070	Environmental Information Processing	Signal transduction	Phosphatidylinositol signaling system	Cluster 12	Seed	3	4
ko00240	Metabolism	Nucleotide metabolism	Pyrimidine metabolism		Unclustered	0	1
ko00250	Metabolism	Amino acid metabolism	Alanine, aspartate and glutamate metabolism		Unclustered	3.42857	8
ko00460	Metabolism	Metabolism of other amino acids	Cyanoamino acid metabolism	Cluster 5	Clustered	3.73333	10
ko00710	Metabolism	Energy metabolism	Carbon fixation in photosynthetic organisms	Cluster 5	Clustered	4	8
ko00908	Metabolism	Metabolism of terpenoids and polyketides	Zeatin biosynthesis		Unclustered	2.88889	10
ko04621	Organismal Systems	Immune system	NOD-like receptor signaling pathway	Cluster 5	Clustered	4.52381	8
ko05111	Cellular Processes	Cellular community - prokaryotes	Biofilm formation - Vibrio cholerae	Cluster 5	Clustered	4.52381	7
ko05152	Human Diseases	Infectious diseases: Bacterial	Tuberculosis		Unclustered	1.06667	5
ko05418	Human Diseases	Cardiovascular diseases	Fluid shear stress and atherosclerosis	Cluster 5	Seed	4.52381	10
ko00260	Metabolism	Amino acid metabolism	Glycine, serine and threonine metabolism	Cluster 10	Clustered	2.7	8
ko00625	Metabolism	Xenobiotics biodegradation and metabolism	Chloroalkane and chloroalkene degradation	Cluster 10	Clustered	3	6
ko00626	Metabolism	Xenobiotics biodegradation and metabolism	Naphthalene degradation	Cluster 5	Clustered	4	8
ko00670	Metabolism	Metabolism of cofactors and vitamins	One carbon pool by folate		Unclustered	2	3
ko01220	Metabolism	Global and overview maps	Degradation of aromatic compounds	Cluster 10	Clustered	2.7	4
ko02024	Cellular Processes	Cellular community - prokaryotes	Quorum sensing		Unclustered	1.82143	8
ko04940	Human Diseases	Endocrine and metabolic diseases	Type I diabetes mellitus	Cluster 10	Seed	3	5
ko00261	Metabolism	Biosynthesis of other secondary metabolites	Monobactam biosynthesis		Unclustered	3	4
ko03008	Genetic Information Processing	Translation	Ribosome biogenesis in eukaryotes		Unclustered	0	1
ko00290	Metabolism	Amino acid metabolism	Valine, leucine and isoleucine biosynthesis		Unclustered	3.04762	7
ko00400	Metabolism	Amino acid metabolism	Phenylalanine, tyrosine and tryptophan biosynthesis		Unclustered	2.7	6
ko01110	Metabolism	Global and overview maps	Biosynthesis of secondary metabolites		Unclustered	5	10
ko01130	Metabolism	Global and overview maps	Biosynthesis of antibiotics	Cluster 2	Clustered	9.61538	16
ko01210	Metabolism	Global and overview maps	2-Oxocarboxylic acid metabolism		Unclustered	1.92857	7
ko04013	Environmental Information Processing	Signal transduction	MAPK signaling pathway - fly		Unclustered	2.14286	7
ko04151	Environmental Information Processing	Signal transduction	PI3K-Akt signaling pathway	Cluster 2	Clustered	10	13
ko04917	Organismal Systems	Endocrine system	Prolactin signaling pathway		Unclustered	3	4
ko01502	Human Diseases	Drug resistance: Antimicrobial	Vancomycin resistance		Unclustered	2.2	6
ko00340	Metabolism	Amino acid metabolism	Histidine metabolism		Unclustered	2	2
ko00660	Metabolism	Carbohydrate metabolism	C5-Branched dibasic acid metabolism		Unclustered	7.82222	12
ko00966	Metabolism	Biosynthesis of other secondary metabolites	Glucosinolate biosynthesis		Unclustered	7.82222	10
ko00525	Metabolism	Biosynthesis of other secondary metabolites	Acarbose and validamycin biosynthesis	Cluster 4	Clustered	6	12
ko05230	Human Diseases	Cancers: Overview	Central carbon metabolism in cancer	Cluster 4	Clustered	6	12
ko00361	Metabolism	Xenobiotics biodegradation and metabolism	Chlorocyclohexane and chlorobenzene degradation		Unclustered	0.666667	2
ko00561	Metabolism	Lipid metabolism	Glycerolipid metabolism		Unclustered	0.5	3
ko05340	Human Diseases	Immune diseases	Primary immunodeficiency		Unclustered	0	1
ko00405	Metabolism	Biosynthesis of other secondary metabolites	Phenazine biosynthesis		Unclustered	2	2
ko01054	Metabolism	Metabolism of terpenoids and polyketides	Nonribosomal peptide structures		Unclustered	3	5
ko02026	Cellular Processes	Cellular community - prokaryotes	Biofilm formation - Escherichia coli		Unclustered	2	3
ko00401	Metabolism	Biosynthesis of other secondary metabolites	Novobiocin biosynthesis	Cluster 2	Seed	10	12
ko00790	Metabolism	Metabolism of cofactors and vitamins	Folate biosynthesis	Cluster 2	Clustered	9.61538	14
ko01230	Metabolism	Global and overview maps	Biosynthesis of amino acids	Cluster 2	Clustered	9.61538	16
ko04612	Organismal Systems	Immune system	Antigen processing and presentation	Cluster 2	Clustered	9.61538	15
ko04657	Organismal Systems	Immune system	IL-17 signaling pathway	Cluster 2	Clustered	9.61538	15
ko04659	Organismal Systems	Immune system	Th17 cell differentiation	Cluster 2	Clustered	9.61538	15
ko04914	Organismal Systems	Endocrine system	Progesterone-mediated oocyte maturation	Cluster 2	Clustered	9.61538	15
ko04915	Organismal Systems	Endocrine system	Estrogen signaling pathway	Cluster 2	Clustered	9.61538	15
ko05200	Human Diseases	Cancers: Overview	Pathways in cancer	Cluster 2	Clustered	9.84848	13
ko05215	Human Diseases	Cancers: Specific types	Prostate cancer	Cluster 2	Clustered	9.61538	15
ko00430	Metabolism	Metabolism of other amino acids	Taurine and hypotaurine metabolism		Unclustered	0	1
ko00510	Metabolism	Glycan biosynthesis and metabolism	N-Glycan biosynthesis		Unclustered	1.71429	8
ko00830	Metabolism	Metabolism of cofactors and vitamins	Retinol metabolism		Unclustered	2.2	5
ko00940	Metabolism	Biosynthesis of other secondary metabolites	Phenylpropanoid biosynthesis	Cluster 5	Clustered	3.73333	8
ko00980	Metabolism	Xenobiotics biodegradation and metabolism	Metabolism of xenobiotics by cytochrome P450		Unclustered	2.14286	6
ko05133	Human Diseases	Infectious diseases: Bacterial	Pertussis	Cluster 11	Clustered	3	4
ko00471	Metabolism	Metabolism of other amino acids	D-Glutamine and D-glutamate metabolism		Unclustered	2	3
ko00780	Metabolism	Metabolism of cofactors and vitamins	Biotin metabolism		Unclustered	3.73333	8
ko00982	Metabolism	Xenobiotics biodegradation and metabolism	Drug metabolism - cytochrome P450		Unclustered	3	4
ko04216	Cellular Processes	Cell growth and death	Ferroptosis	Cluster 6	Clustered	4	7
ko00900	Metabolism	Metabolism of terpenoids and polyketides	Terpenoid backbone biosynthesis		Unclustered	0.666667	2
ko00760	Metabolism	Metabolism of cofactors and vitamins	Nicotinate and nicotinamide metabolism	Cluster 11	Clustered	3	3
ko01501	Human Diseases	Drug resistance: Antimicrobial	beta-Lactam resistance	Cluster 11	Seed	3	3
ko00603	Metabolism	Glycan biosynthesis and metabolism	Glycosphingolipid biosynthesis - globo and isoglobo series	Cluster 3	Clustered	5	11
ko04142	Cellular Processes	Transport and catabolism	Lysosome		Unclustered	3.73333	7
ko04217	Cellular Processes	Cell growth and death	Necroptosis		Unclustered	2.7	6
ko04727	Organismal Systems	Nervous system	GABAergic synapse		Unclustered	4	7
ko01503	Human Diseases	Drug resistance: Antimicrobial	Cationic antimicrobial peptide (CAMP) resistance		Unclustered	3	7
ko05120	Human Diseases	Infectious diseases: Bacterial	Epithelial cell signaling in Helicobacter pylori infection		Unclustered	0	1
ko00910	Metabolism	Energy metabolism	Nitrogen metabolism		Unclustered	3	4
ko00970	Genetic Information Processing	Translation	Aminoacyl-tRNA biosynthesis	Cluster 4	Clustered	6	10
ko01200	Metabolism	Global and overview maps	Carbon metabolism	Cluster 4	Clustered	6	7
ko03320	Organismal Systems	Endocrine system	PPAR signaling pathway		Unclustered	3.73333	8
ko04974	Organismal Systems	Digestive system	Protein digestion and absorption		Unclustered	4	4
ko05132	Human Diseases	Infectious diseases: Bacterial	Salmonella infection	Cluster 4	Clustered	6	8
ko05205	Human Diseases	Cancers: Overview	Proteoglycans in cancer	Cluster 4	Seed	6	8
ko00550	Metabolism	Glycan biosynthesis and metabolism	Peptidoglycan biosynthesis		Unclustered	0	1
ko03020	Genetic Information Processing	Transcription	RNA polymerase	Cluster 6	Clustered	4	8
ko04068	Environmental Information Processing	Signal transduction	FoxO signaling pathway		Unclustered	0.5	3
ko00750	Metabolism	Metabolism of cofactors and vitamins	Vitamin B6 metabolism		Unclustered	0	1
ko01100	Metabolism	Global and overview maps	Metabolic pathways		Unclustered	3	6
ko01523	Human Diseases	Drug resistance: Antineoplastic	Antifolate resistance		Unclustered	1.4	4
ko00620	Metabolism	Carbohydrate metabolism	Pyruvate metabolism	Cluster 2	Clustered	9.84848	13
ko02010	Environmental Information Processing	Membrane transport	ABC transporters	Cluster 2	Clustered	8.45455	11
ko00622	Metabolism	Xenobiotics biodegradation and metabolism	Xylene degradation		Unclustered	1.66667	3
ko04016	Environmental Information Processing	Signal transduction	MAPK signaling pathway - plant	Cluster 9	Clustered	2.2	7
ko04066	Environmental Information Processing	Signal transduction	HIF-1 signaling pathway		Unclustered	1.66667	3
ko00983	Metabolism	Xenobiotics biodegradation and metabolism	Drug metabolism - other enzymes		Unclustered	0	1
ko00730	Metabolism	Metabolism of cofactors and vitamins	Thiamine metabolism		Unclustered	0.5	3
ko05206	Human Diseases	Cancers: Overview	MicroRNAs in cancer		Unclustered	0.666667	2
ko00770	Metabolism	Metabolism of cofactors and vitamins	Pantothenate and CoA biosynthesis		Unclustered	0	1
ko04910	Organismal Systems	Endocrine system	Insulin signaling pathway		Unclustered	0	1
ko03420	Genetic Information Processing	Replication and repair	Nucleotide excision repair	Cluster 9	Clustered	2.2	8
ko04112	Cellular Processes	Cell growth and death	Cell cycle - Caulobacter	Cluster 9	Clustered	1.85714	6
ko00960	Metabolism	Biosynthesis of other secondary metabolites	Tropane, piperidine and pyridine alkaloid biosynthesis		Unclustered	0	1
ko04146	Cellular Processes	Transport and catabolism	Peroxisome		Unclustered	2	3
ko01051	Metabolism	Metabolism of terpenoids and polyketides	Biosynthesis of ansamycins	Cluster 9	Clustered	2	2
ko01524	Human Diseases	Drug resistance: Antineoplastic	Platinum drug resistance	Cluster 9	Seed	2.2	6
ko01055	Metabolism	Metabolism of terpenoids and polyketides	Biosynthesis of vancomycin group antibiotics		Unclustered	2	3
ko04724	Organismal Systems	Nervous system	Glutamatergic synapse		Unclustered	1.2	5
ko02025	Cellular Processes	Cellular community - prokaryotes	Biofilm formation - Pseudomonas aeruginosa	Cluster 6	Clustered	4	8
ko04934	Human Diseases	Endocrine and metabolic diseases	Cushing's syndrome	Cluster 6	Clustered	4	6
ko05211	Human Diseases	Cancers: Specific types	Renal cell carcinoma	Cluster 6	Seed	4	6
ko02040	Cellular Processes	Cell motility	Flagellar assembly		Unclustered	0	1
ko05010	Human Diseases	Neurodegenerative diseases	Alzheimer's disease		Unclustered	0	1
ko04122	Genetic Information Processing	Folding, sorting and degradation	Sulfur relay system		Unclustered	0	1
ko04211	Organismal Systems	Aging	Longevity regulating pathway		Unclustered	0	1
ko04213	Organismal Systems	Aging	Longevity regulating pathway - multiple species		Unclustered	0	1
ko04930	Human Diseases	Endocrine and metabolic diseases	Type II diabetes mellitus		Unclustered	0	1
ko04920	Organismal Systems	Endocrine system	Adipocytokine signaling pathway		Unclustered	2	2
ko05165	Human Diseases	Infectious diseases: Viral	Human papillomavirus infection		Unclustered	0	1
ko05203	Human Diseases	Cancers: Overview	Viral carcinogenesis		Unclustered	0	1

## Sheet: A_9M
Name	Level1	Level2	Level3	MCODE_cluster	MCODE_node_status	MCODE_score	Degree
ko00010	Metabolism	Carbohydrate metabolism	Glycolysis / Gluconeogenesis		Unclustered	2.2	5
ko00500	Metabolism	Carbohydrate metabolism	Starch and sucrose metabolism	Cluster 8	Clustered	2.7	6
ko00630	Metabolism	Carbohydrate metabolism	Glyoxylate and dicarboxylate metabolism		Unclustered	1.60714	7
ko00770	Metabolism	Metabolism of cofactors and vitamins	Pantothenate and CoA biosynthesis		Unclustered	1.41667	9
ko02060	Environmental Information Processing	Membrane transport	Phosphotransferase system (PTS)	Cluster 8	Clustered	2.85714	9
ko05200	Human Diseases	Cancers: Overview	Pathways in cancer	Cluster 8	Clustered	2.7	7
ko00020	Metabolism	Carbohydrate metabolism	Citrate cycle (TCA cycle)		Unclustered	0.666667	2
ko00190	Metabolism	Energy metabolism	Oxidative phosphorylation		Unclustered	1.66667	5
ko00540	Metabolism	Glycan biosynthesis and metabolism	Lipopolysaccharide biosynthesis		Unclustered	0.5	3
ko00030	Metabolism	Carbohydrate metabolism	Pentose phosphate pathway	Cluster 7	Clustered	4.7619	9
ko00240	Metabolism	Nucleotide metabolism	Pyrimidine metabolism	Cluster 4	Clustered	5.40909	18
ko00561	Metabolism	Lipid metabolism	Glycerolipid metabolism	Cluster 7	Seed	4.7619	11
ko00740	Metabolism	Metabolism of cofactors and vitamins	Riboflavin metabolism		Unclustered	3	3
ko00983	Metabolism	Xenobiotics biodegradation and metabolism	Drug metabolism - other enzymes	Cluster 4	Clustered	6	14
ko03008	Genetic Information Processing	Translation	Ribosome biogenesis in eukaryotes	Cluster 4	Clustered	6	12
ko04141	Genetic Information Processing	Folding, sorting and degradation	Protein processing in endoplasmic reticulum	Cluster 4	Clustered	5.57143	7
ko04922	Organismal Systems	Endocrine system	Glucagon signaling pathway	Cluster 4	Clustered	5.40909	16
ko05205	Human Diseases	Cancers: Overview	Proteoglycans in cancer	Cluster 7	Clustered	4.69091	13
ko05230	Human Diseases	Cancers: Overview	Central carbon metabolism in cancer	Cluster 7	Clustered	4.23077	13
ko00040	Metabolism	Carbohydrate metabolism	Pentose and glucuronate interconversions		Unclustered	0.5	3
ko00790	Metabolism	Metabolism of cofactors and vitamins	Folate biosynthesis		Unclustered	2	4
ko01051	Metabolism	Metabolism of terpenoids and polyketides	Biosynthesis of ansamycins		Unclustered	0.4	4
ko01130	Metabolism	Global and overview maps	Biosynthesis of antibiotics	Cluster 6	Clustered	4	7
ko00051	Metabolism	Carbohydrate metabolism	Fructose and mannose metabolism		Unclustered	0	1
ko01120	Metabolism	Global and overview maps	Microbial metabolism in diverse environments		Unclustered	2.7	6
ko00052	Metabolism	Carbohydrate metabolism	Galactose metabolism		Unclustered	2.7	4
ko00633	Metabolism	Xenobiotics biodegradation and metabolism	Nitrotoluene degradation	Cluster 4	Clustered	5	13
ko00720	Metabolism	Energy metabolism	Carbon fixation pathways in prokaryotes	Cluster 4	Clustered	5	11
ko00981	Metabolism	Metabolism of terpenoids and polyketides	Insect hormone biosynthesis		Unclustered	2.2	5
ko05014	Human Diseases	Neurodegenerative diseases	Amyotrophic lateral sclerosis (ALS)	Cluster 4	Clustered	5	11
ko00053	Metabolism	Carbohydrate metabolism	Ascorbate and aldarate metabolism		Unclustered	0	1
ko00791	Metabolism	Xenobiotics biodegradation and metabolism	Atrazine degradation		Unclustered	0.666667	2
ko00071	Metabolism	Lipid metabolism	Fatty acid degradation	Cluster 2	Clustered	11.6571	18
ko00072	Metabolism	Lipid metabolism	Synthesis and degradation of ketone bodies	Cluster 2	Clustered	11.6571	19
ko00281	Metabolism	Metabolism of terpenoids and polyketides	Geraniol degradation	Cluster 2	Clustered	11.6571	18
ko00310	Metabolism	Amino acid metabolism	Lysine degradation	Cluster 2	Clustered	11.6571	20
ko00360	Metabolism	Amino acid metabolism	Phenylalanine metabolism		Unclustered	6	6
ko00362	Metabolism	Xenobiotics biodegradation and metabolism	Benzoate degradation	Cluster 2	Clustered	11.6571	18
ko00380	Metabolism	Amino acid metabolism	Tryptophan metabolism	Cluster 2	Clustered	11.6571	19
ko00523	Metabolism	Metabolism of terpenoids and polyketides	Polyketide sugar unit biosynthesis	Cluster 2	Clustered	11	14
ko00592	Metabolism	Lipid metabolism	alpha-Linolenic acid metabolism	Cluster 2	Clustered	10.859	14
ko00627	Metabolism	Xenobiotics biodegradation and metabolism	Aminobenzoate degradation	Cluster 2	Clustered	11.6571	16
ko00640	Metabolism	Carbohydrate metabolism	Propanoate metabolism	Cluster 2	Clustered	11.8681	19
ko00642	Metabolism	Xenobiotics biodegradation and metabolism	Ethylbenzene degradation	Cluster 2	Clustered	12	16
ko00643	Metabolism	Xenobiotics biodegradation and metabolism	Styrene degradation	Cluster 2	Clustered	11.6571	18
ko00650	Metabolism	Carbohydrate metabolism	Butanoate metabolism	Cluster 2	Clustered	11.6571	20
ko00903	Metabolism	Metabolism of terpenoids and polyketides	Limonene and pinene degradation	Cluster 2	Clustered	11.6571	19
ko00930	Metabolism	Xenobiotics biodegradation and metabolism	Caprolactam degradation	Cluster 2	Seed	12	14
ko01057	Metabolism	Metabolism of terpenoids and polyketides	Biosynthesis of type II polyketide products	Cluster 2	Clustered	11.8681	17
ko02020	Environmental Information Processing	Signal transduction	Two-component system	Cluster 2	Clustered	11.6571	17
ko03060	Genetic Information Processing	Folding, sorting and degradation	Protein export		Unclustered	8.83636	12
ko00280	Metabolism	Amino acid metabolism	Valine, leucine and isoleucine degradation	Cluster 2	Clustered	10	14
ko00332	Metabolism	Biosynthesis of other secondary metabolites	Carbapenem biosynthesis		Unclustered	3	3
ko00521	Metabolism	Biosynthesis of other secondary metabolites	Streptomycin biosynthesis		Unclustered	3	3
ko00121	Metabolism	Lipid metabolism	Secondary bile acid biosynthesis		Unclustered	3	5
ko03010	Genetic Information Processing	Translation	Ribosome	Cluster 4	Clustered	6	13
ko03018	Genetic Information Processing	Folding, sorting and degradation	RNA degradation		Unclustered	4	7
ko03440	Genetic Information Processing	Replication and repair	Homologous recombination		Unclustered	2.2	7
ko05340	Human Diseases	Immune diseases	Primary immunodeficiency		Unclustered	2	2
ko00140	Metabolism	Lipid metabolism	Steroid hormone biosynthesis	Cluster 3	Clustered	9.84848	23
ko00340	Metabolism	Amino acid metabolism	Histidine metabolism	Cluster 1	Clustered	14	27
ko00430	Metabolism	Metabolism of other amino acids	Taurine and hypotaurine metabolism	Cluster 11	Seed	5.73684	18
ko00511	Metabolism	Glycan biosynthesis and metabolism	Other glycan degradation	Cluster 3	Clustered	10	19
ko00513	Metabolism	Glycan biosynthesis and metabolism	Various types of N-glycan biosynthesis	Cluster 3	Clustered	10	17
ko00531	Metabolism	Glycan biosynthesis and metabolism	Glycosaminoglycan degradation	Cluster 3	Clustered	10	19
ko00600	Metabolism	Lipid metabolism	Sphingolipid metabolism	Cluster 3	Clustered	10	19
ko00603	Metabolism	Glycan biosynthesis and metabolism	Glycosphingolipid biosynthesis - globo and isoglobo series	Cluster 3	Clustered	10	19
ko00604	Metabolism	Glycan biosynthesis and metabolism	Glycosphingolipid biosynthesis - ganglio series	Cluster 3	Clustered	10	17
ko00660	Metabolism	Carbohydrate metabolism	C5-Branched dibasic acid metabolism	Cluster 3	Clustered	10.0833	16
ko00966	Metabolism	Biosynthesis of other secondary metabolites	Glucosinolate biosynthesis	Cluster 1	Clustered	14	24
ko01503	Human Diseases	Drug resistance: Antimicrobial	Cationic antimicrobial peptide (CAMP) resistance	Cluster 3	Clustered	10	14
ko02010	Environmental Information Processing	Membrane transport	ABC transporters		Unclustered	3	5
ko04142	Cellular Processes	Transport and catabolism	Lysosome	Cluster 3	Clustered	10	15
ko04151	Environmental Information Processing	Signal transduction	PI3K-Akt signaling pathway	Cluster 1	Clustered	14	25
ko04216	Cellular Processes	Cell growth and death	Ferroptosis		Unclustered	8.67273	15
ko04612	Organismal Systems	Immune system	Antigen processing and presentation	Cluster 1	Clustered	14	21
ko04621	Organismal Systems	Immune system	NOD-like receptor signaling pathway	Cluster 3	Clustered	10	13
ko04657	Organismal Systems	Immune system	IL-17 signaling pathway	Cluster 1	Clustered	14	21
ko04659	Organismal Systems	Immune system	Th17 cell differentiation	Cluster 1	Clustered	14	21
ko04714	Organismal Systems	Environmental adaptation	Thermogenesis	Cluster 1	Clustered	14	30
ko04914	Organismal Systems	Endocrine system	Progesterone-mediated oocyte maturation	Cluster 1	Clustered	14	21
ko04915	Organismal Systems	Endocrine system	Estrogen signaling pathway	Cluster 1	Clustered	14	21
ko05215	Human Diseases	Cancers: Specific types	Prostate cancer	Cluster 1	Clustered	14	21
ko03070	Environmental Information Processing	Membrane transport	Bacterial secretion system		Unclustered	1.4	4
ko05010	Human Diseases	Neurodegenerative diseases	Alzheimer's disease	Cluster 12	Clustered	4	6
ko05134	Human Diseases	Infectious diseases: Bacterial	Legionellosis		Unclustered	2	2
ko00195	Metabolism	Energy metabolism	Photosynthesis		Unclustered	2	3
ko00300	Metabolism	Amino acid metabolism	Lysine biosynthesis		Unclustered	2	5
ko01212	Metabolism	Global and overview maps	Fatty acid metabolism		Unclustered	7	10
ko00230	Metabolism	Nucleotide metabolism	Purine metabolism	Cluster 7	Clustered	4.69091	17
ko00550	Metabolism	Glycan biosynthesis and metabolism	Peptidoglycan biosynthesis		Unclustered	3.42857	7
ko00970	Genetic Information Processing	Translation	Aminoacyl-tRNA biosynthesis	Cluster 4	Clustered	5.06667	11
ko03020	Genetic Information Processing	Transcription	RNA polymerase	Cluster 13	Seed	1.66667	8
ko03420	Genetic Information Processing	Replication and repair	Nucleotide excision repair	Cluster 4	Clustered	5	8
ko03430	Genetic Information Processing	Replication and repair	Mismatch repair	Cluster 4	Clustered	5.33333	11
ko04013	Environmental Information Processing	Signal transduction	MAPK signaling pathway - fly	Cluster 4	Clustered	6	13
ko04211	Organismal Systems	Aging	Longevity regulating pathway	Cluster 4	Seed	6	15
ko04214	Cellular Processes	Cell growth and death	Apoptosis - fly		Unclustered	3.46667	10
ko04917	Organismal Systems	Endocrine system	Prolactin signaling pathway	Cluster 4	Clustered	5	10
ko05150	Human Diseases	Infectious diseases: Bacterial	Staphylococcus aureus infection	Cluster 3	Seed	11.1	18
ko00250	Metabolism	Amino acid metabolism	Alanine, aspartate and glutamate metabolism	Cluster 9	Clustered	3.73333	7
ko00730	Metabolism	Metabolism of cofactors and vitamins	Thiamine metabolism	Cluster 9	Clustered	3.2381	7
ko01501	Human Diseases	Drug resistance: Antimicrobial	beta-Lactam resistance		Unclustered	3	8
ko02024	Cellular Processes	Cellular community - prokaryotes	Quorum sensing		Unclustered	1.85714	7
ko04724	Organismal Systems	Nervous system	Glutamatergic synapse		Unclustered	2.77778	8
ko04727	Organismal Systems	Nervous system	GABAergic synapse	Cluster 9	Clustered	3.73333	7
ko05111	Cellular Processes	Cellular community - prokaryotes	Biofilm formation - Vibrio cholerae	Cluster 9	Seed	4	4
ko05152	Human Diseases	Infectious diseases: Bacterial	Tuberculosis		Unclustered	1.71429	8
ko00260	Metabolism	Amino acid metabolism	Glycine, serine and threonine metabolism	Cluster 6	Clustered	4	8
ko00670	Metabolism	Metabolism of cofactors and vitamins	One carbon pool by folate		Unclustered	4	11
ko01100	Metabolism	Global and overview maps	Metabolic pathways	Cluster 6	Clustered	4	7
ko01110	Metabolism	Global and overview maps	Biosynthesis of secondary metabolites	Cluster 6	Seed	5	9
ko01230	Metabolism	Global and overview maps	Biosynthesis of amino acids		Unclustered	8	15
ko04217	Cellular Processes	Cell growth and death	Necroptosis		Unclustered	2.2	6
ko00261	Metabolism	Biosynthesis of other secondary metabolites	Monobactam biosynthesis		Unclustered	1.66667	5
ko00361	Metabolism	Xenobiotics biodegradation and metabolism	Chlorocyclohexane and chlorobenzene degradation		Unclustered	0	1
ko00401	Metabolism	Biosynthesis of other secondary metabolites	Novobiocin biosynthesis	Cluster 11	Clustered	4.69091	12
ko00940	Metabolism	Biosynthesis of other secondary metabolites	Phenylpropanoid biosynthesis	Cluster 3	Clustered	10	16
ko04920	Organismal Systems	Endocrine system	Adipocytokine signaling pathway		Unclustered	7	15
ko04931	Human Diseases	Endocrine and metabolic diseases	Insulin resistance		Unclustered	3	4
ko00270	Metabolism	Amino acid metabolism	Cysteine and methionine metabolism		Unclustered	3	5
ko00410	Metabolism	Metabolism of other amino acids	beta-Alanine metabolism		Unclustered	2.13333	9
ko05132	Human Diseases	Infectious diseases: Bacterial	Salmonella infection	Cluster 10	Clustered	3.73333	7
ko01055	Metabolism	Metabolism of terpenoids and polyketides	Biosynthesis of vancomycin group antibiotics		Unclustered	1.06667	5
ko00290	Metabolism	Amino acid metabolism	Valine, leucine and isoleucine biosynthesis	Cluster 1	Clustered	14	23
ko00400	Metabolism	Amino acid metabolism	Phenylalanine, tyrosine and tryptophan biosynthesis	Cluster 1	Clustered	14	22
ko00405	Metabolism	Biosynthesis of other secondary metabolites	Phenazine biosynthesis	Cluster 1	Clustered	14	18
ko00473	Metabolism	Metabolism of other amino acids	D-Alanine metabolism	Cluster 1	Clustered	11.5429	21
ko00480	Metabolism	Metabolism of other amino acids	Glutathione metabolism	Cluster 3	Clustered	11	14
ko01054	Metabolism	Metabolism of terpenoids and polyketides	Nonribosomal peptide structures		Unclustered	5	6
ko01210	Metabolism	Global and overview maps	2-Oxocarboxylic acid metabolism	Cluster 1	Clustered	13	20
ko04146	Cellular Processes	Transport and catabolism	Peroxisome	Cluster 3	Clustered	10.859	14
ko04152	Environmental Information Processing	Signal transduction	AMPK signaling pathway	Cluster 1	Clustered	14	22
ko04910	Organismal Systems	Endocrine system	Insulin signaling pathway	Cluster 1	Seed	14	21
ko01053	Metabolism	Metabolism of terpenoids and polyketides	Biosynthesis of siderophore group nonribosomal peptides		Unclustered	0	1
ko00330	Metabolism	Amino acid metabolism	Arginine and proline metabolism	Cluster 8	Clustered	3	5
ko04212	Organismal Systems	Aging	Longevity regulating pathway - worm		Unclustered	1.66667	3
ko04626	Organismal Systems	Environmental adaptation	Plant-pathogen interaction		Unclustered	2.2	6
ko00621	Metabolism	Xenobiotics biodegradation and metabolism	Dioxin degradation	Cluster 11	Clustered	5.09942	20
ko00350	Metabolism	Amino acid metabolism	Tyrosine metabolism		Unclustered	0.666667	2
ko00625	Metabolism	Xenobiotics biodegradation and metabolism	Chloroalkane and chloroalkene degradation		Unclustered	7	11
ko00860	Metabolism	Metabolism of cofactors and vitamins	Porphyrin and chlorophyll metabolism		Unclustered	0.666667	2
ko00960	Metabolism	Biosynthesis of other secondary metabolites	Tropane, piperidine and pyridine alkaloid biosynthesis		Unclustered	4	4
ko05165	Human Diseases	Infectious diseases: Viral	Human papillomavirus infection	Cluster 10	Clustered	3.73333	10
ko05203	Human Diseases	Cancers: Overview	Viral carcinogenesis	Cluster 10	Seed	3.73333	10
ko00460	Metabolism	Metabolism of other amino acids	Cyanoamino acid metabolism		Unclustered	3	3
ko05418	Human Diseases	Cardiovascular diseases	Fluid shear stress and atherosclerosis	Cluster 3	Clustered	10	13
ko00471	Metabolism	Metabolism of other amino acids	D-Glutamine and D-glutamate metabolism		Unclustered	4	8
ko00710	Metabolism	Energy metabolism	Carbon fixation in photosynthetic organisms		Unclustered	3	4
ko03030	Genetic Information Processing	Replication and repair	DNA replication		Unclustered	4	7
ko03410	Genetic Information Processing	Replication and repair	Base excision repair		Unclustered	4	6
ko04964	Organismal Systems	Excretory system	Proximal tubule bicarbonate reclamation		Unclustered	3	3
ko05133	Human Diseases	Infectious diseases: Bacterial	Pertussis		Unclustered	3	4
ko00910	Metabolism	Energy metabolism	Nitrogen metabolism		Unclustered	0.5	3
ko00520	Metabolism	Carbohydrate metabolism	Amino sugar and nucleotide sugar metabolism	Cluster 8	Seed	3	3
ko03013	Genetic Information Processing	Translation	RNA transport		Unclustered	0.666667	2
ko00510	Metabolism	Glycan biosynthesis and metabolism	N-Glycan biosynthesis		Unclustered	4	6
ko00760	Metabolism	Metabolism of cofactors and vitamins	Nicotinate and nicotinamide metabolism		Unclustered	0.666667	2
ko04940	Human Diseases	Endocrine and metabolic diseases	Type I diabetes mellitus		Unclustered	3	4
ko00626	Metabolism	Xenobiotics biodegradation and metabolism	Naphthalene degradation		Unclustered	6	12
ko01502	Human Diseases	Drug resistance: Antimicrobial	Vancomycin resistance		Unclustered	0	1
ko01200	Metabolism	Global and overview maps	Carbon metabolism		Unclustered	2	3
ko00622	Metabolism	Xenobiotics biodegradation and metabolism	Xylene degradation		Unclustered	1.4	4
ko00620	Metabolism	Carbohydrate metabolism	Pyruvate metabolism		Unclustered	0	1
ko04122	Genetic Information Processing	Folding, sorting and degradation	Sulfur relay system		Unclustered	0	1
ko00750	Metabolism	Metabolism of cofactors and vitamins	Vitamin B6 metabolism	Cluster 5	Clustered	5	8
ko01220	Metabolism	Global and overview maps	Degradation of aromatic compounds	Cluster 5	Clustered	5	7
ko00785	Metabolism	Metabolism of cofactors and vitamins	Lipoic acid metabolism		Unclustered	1.66667	4
ko00830	Metabolism	Metabolism of cofactors and vitamins	Retinol metabolism	Cluster 5	Clustered	5	6
ko00980	Metabolism	Xenobiotics biodegradation and metabolism	Metabolism of xenobiotics by cytochrome P450	Cluster 5	Clustered	5	6
ko00982	Metabolism	Xenobiotics biodegradation and metabolism	Drug metabolism - cytochrome P450	Cluster 5	Seed	5	6
ko02030	Cellular Processes	Cell motility	Bacterial chemotaxis	Cluster 12	Clustered	3.2381	6
ko04068	Environmental Information Processing	Signal transduction	FoxO signaling pathway	Cluster 4	Clustered	5	7
ko05016	Human Diseases	Neurodegenerative diseases	Huntington's disease	Cluster 4	Clustered	5	9
ko00908	Metabolism	Metabolism of terpenoids and polyketides	Zeatin biosynthesis		Unclustered	2.7	6
ko01523	Human Diseases	Drug resistance: Antineoplastic	Antifolate resistance		Unclustered	3	4
ko00680	Metabolism	Energy metabolism	Methane metabolism		Unclustered	1.66667	4
ko04930	Human Diseases	Endocrine and metabolic diseases	Type II diabetes mellitus	Cluster 10	Clustered	3	5
ko04918	Organismal Systems	Endocrine system	Thyroid hormone synthesis	Cluster 5	Clustered	4	4
ko00780	Metabolism	Metabolism of cofactors and vitamins	Biotin metabolism		Unclustered	0.666667	2
ko00900	Metabolism	Metabolism of terpenoids and polyketides	Terpenoid backbone biosynthesis		Unclustered	0	1
ko03320	Organismal Systems	Endocrine system	PPAR signaling pathway		Unclustered	0.666667	2
ko01524	Human Diseases	Drug resistance: Antineoplastic	Platinum drug resistance	Cluster 13	Clustered	1.4	4
ko04016	Environmental Information Processing	Signal transduction	MAPK signaling pathway - plant		Unclustered	2	3
ko04066	Environmental Information Processing	Signal transduction	HIF-1 signaling pathway	Cluster 13	Clustered	1.4	4
ko02040	Cellular Processes	Cell motility	Flagellar assembly	Cluster 12	Seed	4	5
ko04070	Environmental Information Processing	Signal transduction	Phosphatidylinositol signaling system		Unclustered	0	1
ko04934	Human Diseases	Endocrine and metabolic diseases	Cushing's syndrome		Unclustered	0	1
ko05211	Human Diseases	Cancers: Specific types	Renal cell carcinoma		Unclustered	0	1

## Sheet: A_10M
Name	Level1	Level2	Level3	MCODE_cluster	MCODE_node_status	MCODE_score	Degree
ko00010	Metabolism	Carbohydrate metabolism	Glycolysis / Gluconeogenesis		Unclustered	2.2	5
ko00330	Metabolism	Amino acid metabolism	Arginine and proline metabolism		Unclustered	3	3
ko00500	Metabolism	Carbohydrate metabolism	Starch and sucrose metabolism		Unclustered	2.2	6
ko00520	Metabolism	Carbohydrate metabolism	Amino sugar and nucleotide sugar metabolism		Unclustered	3	5
ko00630	Metabolism	Carbohydrate metabolism	Glyoxylate and dicarboxylate metabolism		Unclustered	3	4
ko02060	Environmental Information Processing	Membrane transport	Phosphotransferase system (PTS)		Unclustered	3	3
ko00020	Metabolism	Carbohydrate metabolism	Citrate cycle (TCA cycle)		Unclustered	0	1
ko00220	Metabolism	Amino acid metabolism	Arginine biosynthesis		Unclustered	0.666667	2
ko00040	Metabolism	Carbohydrate metabolism	Pentose and glucuronate interconversions		Unclustered	0	1
ko04216	Cellular Processes	Cell growth and death	Ferroptosis		Unclustered	0	1
ko00051	Metabolism	Carbohydrate metabolism	Fructose and mannose metabolism	Cluster 9	Clustered	3.73333	6
ko00240	Metabolism	Nucleotide metabolism	Pyrimidine metabolism	Cluster 9	Seed	3.88889	8
ko00300	Metabolism	Amino acid metabolism	Lysine biosynthesis	Cluster 1	Clustered	22	37
ko01200	Metabolism	Global and overview maps	Carbon metabolism	Cluster 9	Clustered	3.46667	6
ko03430	Genetic Information Processing	Replication and repair	Mismatch repair		Unclustered	4.46429	8
ko04922	Organismal Systems	Endocrine system	Glucagon signaling pathway	Cluster 8	Clustered	9.69697	17
ko05205	Human Diseases	Cancers: Overview	Proteoglycans in cancer	Cluster 1	Clustered	20	31
ko00052	Metabolism	Carbohydrate metabolism	Galactose metabolism		Unclustered	5	9
ko00521	Metabolism	Biosynthesis of other secondary metabolites	Streptomycin biosynthesis		Unclustered	3	7
ko00523	Metabolism	Metabolism of terpenoids and polyketides	Polyketide sugar unit biosynthesis	Cluster 1	Clustered	17.8105	29
ko00562	Metabolism	Carbohydrate metabolism	Inositol phosphate metabolism	Cluster 5	Clustered	5.57143	14
ko00643	Metabolism	Xenobiotics biodegradation and metabolism	Styrene degradation	Cluster 1	Clustered	21.7067	34
ko00650	Metabolism	Carbohydrate metabolism	Butanoate metabolism	Cluster 1	Clustered	21.7067	34
ko00740	Metabolism	Metabolism of cofactors and vitamins	Riboflavin metabolism		Unclustered	3.33333	15
ko01120	Metabolism	Global and overview maps	Microbial metabolism in diverse environments		Unclustered	8.83636	16
ko03010	Genetic Information Processing	Translation	Ribosome	Cluster 1	Clustered	21.7067	36
ko03030	Genetic Information Processing	Replication and repair	DNA replication		Unclustered	10	20
ko00053	Metabolism	Carbohydrate metabolism	Ascorbate and aldarate metabolism		Unclustered	2	3
ko00660	Metabolism	Carbohydrate metabolism	C5-Branched dibasic acid metabolism		Unclustered	0.4	4
ko02010	Environmental Information Processing	Membrane transport	ABC transporters	Cluster 3	Clustered	8	11
ko05016	Human Diseases	Neurodegenerative diseases	Huntington's disease		Unclustered	6.80556	11
ko00061	Metabolism	Lipid metabolism	Fatty acid biosynthesis		Unclustered	0	1
ko00333	Metabolism	Biosynthesis of other secondary metabolites	Prodigiosin biosynthesis		Unclustered	0	1
ko00071	Metabolism	Lipid metabolism	Fatty acid degradation	Cluster 1	Clustered	21.7067	34
ko00072	Metabolism	Lipid metabolism	Synthesis and degradation of ketone bodies	Cluster 1	Clustered	21.7067	34
ko00120	Metabolism	Lipid metabolism	Primary bile acid biosynthesis	Cluster 7	Clustered	9	12
ko00195	Metabolism	Energy metabolism	Photosynthesis	Cluster 1	Clustered	22	32
ko00280	Metabolism	Amino acid metabolism	Valine, leucine and isoleucine degradation	Cluster 1	Clustered	21.7067	35
ko00281	Metabolism	Metabolism of terpenoids and polyketides	Geraniol degradation	Cluster 1	Clustered	21.7067	32
ko00310	Metabolism	Amino acid metabolism	Lysine degradation	Cluster 1	Clustered	21.7067	31
ko00332	Metabolism	Biosynthesis of other secondary metabolites	Carbapenem biosynthesis	Cluster 1	Clustered	21	31
ko00360	Metabolism	Amino acid metabolism	Phenylalanine metabolism	Cluster 1	Clustered	21.7067	34
ko00362	Metabolism	Xenobiotics biodegradation and metabolism	Benzoate degradation	Cluster 1	Clustered	21.7067	30
ko00380	Metabolism	Amino acid metabolism	Tryptophan metabolism	Cluster 1	Clustered	21.7067	32
ko00410	Metabolism	Metabolism of other amino acids	beta-Alanine metabolism	Cluster 1	Clustered	21.7067	38
ko00592	Metabolism	Lipid metabolism	alpha-Linolenic acid metabolism	Cluster 1	Clustered	21.7067	29
ko00625	Metabolism	Xenobiotics biodegradation and metabolism	Chloroalkane and chloroalkene degradation	Cluster 7	Seed	10.859	18
ko00627	Metabolism	Xenobiotics biodegradation and metabolism	Aminobenzoate degradation	Cluster 1	Clustered	21.7067	38
ko00640	Metabolism	Carbohydrate metabolism	Propanoate metabolism	Cluster 1	Clustered	22	32
ko00642	Metabolism	Xenobiotics biodegradation and metabolism	Ethylbenzene degradation	Cluster 1	Clustered	21.7067	29
ko00903	Metabolism	Metabolism of terpenoids and polyketides	Limonene and pinene degradation	Cluster 1	Clustered	21.7067	33
ko00930	Metabolism	Xenobiotics biodegradation and metabolism	Caprolactam degradation	Cluster 1	Clustered	21.7067	31
ko00981	Metabolism	Metabolism of terpenoids and polyketides	Insect hormone biosynthesis		Unclustered	11	12
ko01057	Metabolism	Metabolism of terpenoids and polyketides	Biosynthesis of type II polyketide products	Cluster 1	Clustered	21.7067	36
ko01212	Metabolism	Global and overview maps	Fatty acid metabolism	Cluster 1	Seed	22	35
ko01220	Metabolism	Global and overview maps	Degradation of aromatic compounds	Cluster 7	Clustered	9.48718	20
ko01502	Human Diseases	Drug resistance: Antimicrobial	Vancomycin resistance	Cluster 1	Clustered	19	26
ko02020	Environmental Information Processing	Signal transduction	Two-component system	Cluster 1	Clustered	18	26
ko03008	Genetic Information Processing	Translation	Ribosome biogenesis in eukaryotes	Cluster 1	Clustered	19.7628	31
ko03060	Genetic Information Processing	Folding, sorting and degradation	Protein export	Cluster 1	Clustered	21.7067	32
ko05132	Human Diseases	Infectious diseases: Bacterial	Salmonella infection	Cluster 1	Clustered	19	28
ko05230	Human Diseases	Cancers: Overview	Central carbon metabolism in cancer	Cluster 1	Clustered	21	33
ko01040	Metabolism	Lipid metabolism	Biosynthesis of unsaturated fatty acids		Unclustered	8	16
ko01055	Metabolism	Metabolism of terpenoids and polyketides	Biosynthesis of vancomycin group antibiotics	Cluster 7	Clustered	8.83636	20
ko03070	Environmental Information Processing	Membrane transport	Bacterial secretion system		Unclustered	2.2	5
ko00121	Metabolism	Lipid metabolism	Secondary bile acid biosynthesis		Unclustered	0	1
ko05010	Human Diseases	Neurodegenerative diseases	Alzheimer's disease		Unclustered	7	12
ko00140	Metabolism	Lipid metabolism	Steroid hormone biosynthesis	Cluster 2	Clustered	14	18
ko00511	Metabolism	Glycan biosynthesis and metabolism	Other glycan degradation	Cluster 2	Clustered	13.0994	21
ko00513	Metabolism	Glycan biosynthesis and metabolism	Various types of N-glycan biosynthesis	Cluster 2	Clustered	13.6912	21
ko00531	Metabolism	Glycan biosynthesis and metabolism	Glycosaminoglycan degradation	Cluster 2	Clustered	13.8833	20
ko00540	Metabolism	Glycan biosynthesis and metabolism	Lipopolysaccharide biosynthesis	Cluster 2	Clustered	13.0994	21
ko00600	Metabolism	Lipid metabolism	Sphingolipid metabolism	Cluster 2	Clustered	13.0994	20
ko00603	Metabolism	Glycan biosynthesis and metabolism	Glycosphingolipid biosynthesis - globo and isoglobo series	Cluster 2	Clustered	13.0994	23
ko00604	Metabolism	Glycan biosynthesis and metabolism	Glycosphingolipid biosynthesis - ganglio series	Cluster 2	Clustered	13.6912	21
ko00785	Metabolism	Metabolism of cofactors and vitamins	Lipoic acid metabolism	Cluster 2	Clustered	13	14
ko01100	Metabolism	Global and overview maps	Metabolic pathways	Cluster 2	Clustered	13.0994	26
ko01110	Metabolism	Global and overview maps	Biosynthesis of secondary metabolites		Unclustered	10	21
ko01130	Metabolism	Global and overview maps	Biosynthesis of antibiotics		Unclustered	8	15
ko01503	Human Diseases	Drug resistance: Antimicrobial	Cationic antimicrobial peptide (CAMP) resistance	Cluster 2	Clustered	13.6912	18
ko03018	Genetic Information Processing	Folding, sorting and degradation	RNA degradation	Cluster 2	Clustered	13.6912	21
ko04142	Cellular Processes	Transport and catabolism	Lysosome	Cluster 2	Clustered	13.0994	22
ko04151	Environmental Information Processing	Signal transduction	PI3K-Akt signaling pathway	Cluster 2	Clustered	11.8681	25
ko04152	Environmental Information Processing	Signal transduction	AMPK signaling pathway	Cluster 2	Clustered	13.6912	21
ko04212	Organismal Systems	Aging	Longevity regulating pathway - worm	Cluster 2	Clustered	13.0994	20
ko04727	Organismal Systems	Nervous system	GABAergic synapse	Cluster 2	Clustered	13.0994	30
ko00190	Metabolism	Energy metabolism	Oxidative phosphorylation		Unclustered	0.666667	2
ko00626	Metabolism	Xenobiotics biodegradation and metabolism	Naphthalene degradation		Unclustered	3.27273	11
ko00970	Genetic Information Processing	Translation	Aminoacyl-tRNA biosynthesis	Cluster 8	Seed	9.69697	14
ko00230	Metabolism	Nucleotide metabolism	Purine metabolism		Unclustered	1.06667	6
ko00270	Metabolism	Amino acid metabolism	Cysteine and methionine metabolism	Cluster 6	Clustered	2.7	7
ko00860	Metabolism	Metabolism of cofactors and vitamins	Porphyrin and chlorophyll metabolism		Unclustered	0.666667	2
ko04070	Environmental Information Processing	Signal transduction	Phosphatidylinositol signaling system		Unclustered	1.66667	4
ko05120	Human Diseases	Infectious diseases: Bacterial	Epithelial cell signaling in Helicobacter pylori infection		Unclustered	2	2
ko00250	Metabolism	Amino acid metabolism	Alanine, aspartate and glutamate metabolism		Unclustered	4.58182	12
ko00261	Metabolism	Biosynthesis of other secondary metabolites	Monobactam biosynthesis	Cluster 5	Clustered	6	9
ko00670	Metabolism	Metabolism of cofactors and vitamins	One carbon pool by folate		Unclustered	9	19
ko00908	Metabolism	Metabolism of terpenoids and polyketides	Zeatin biosynthesis		Unclustered	4.58182	12
ko00940	Metabolism	Biosynthesis of other secondary metabolites	Phenylpropanoid biosynthesis	Cluster 5	Clustered	6	8
ko02024	Cellular Processes	Cellular community - prokaryotes	Quorum sensing		Unclustered	5.78571	14
ko04621	Organismal Systems	Immune system	NOD-like receptor signaling pathway	Cluster 5	Clustered	6	10
ko04940	Human Diseases	Endocrine and metabolic diseases	Type I diabetes mellitus	Cluster 2	Clustered	13	21
ko05152	Human Diseases	Infectious diseases: Bacterial	Tuberculosis	Cluster 5	Clustered	6	12
ko05418	Human Diseases	Cardiovascular diseases	Fluid shear stress and atherosclerosis	Cluster 5	Seed	6	10
ko00260	Metabolism	Amino acid metabolism	Glycine, serine and threonine metabolism	Cluster 2	Clustered	13.8833	23
ko00730	Metabolism	Metabolism of cofactors and vitamins	Thiamine metabolism	Cluster 2	Seed	14	27
ko01523	Human Diseases	Drug resistance: Antineoplastic	Antifolate resistance		Unclustered	7	11
ko04724	Organismal Systems	Nervous system	Glutamatergic synapse		Unclustered	5.78571	15
ko00525	Metabolism	Biosynthesis of other secondary metabolites	Acarbose and validamycin biosynthesis		Unclustered	5	7
ko00550	Metabolism	Glycan biosynthesis and metabolism	Peptidoglycan biosynthesis	Cluster 6	Clustered	3	5
ko03320	Organismal Systems	Endocrine system	PPAR signaling pathway	Cluster 8	Clustered	8.83636	15
ko03420	Genetic Information Processing	Replication and repair	Nucleotide excision repair	Cluster 6	Clustered	2.7	5
ko00290	Metabolism	Amino acid metabolism	Valine, leucine and isoleucine biosynthesis	Cluster 4	Clustered	5.78571	12
ko00400	Metabolism	Amino acid metabolism	Phenylalanine, tyrosine and tryptophan biosynthesis	Cluster 4	Clustered	5.78571	13
ko00401	Metabolism	Biosynthesis of other secondary metabolites	Novobiocin biosynthesis	Cluster 4	Clustered	6	9
ko00405	Metabolism	Biosynthesis of other secondary metabolites	Phenazine biosynthesis		Unclustered	5	6
ko00430	Metabolism	Metabolism of other amino acids	Taurine and hypotaurine metabolism		Unclustered	5	6
ko00770	Metabolism	Metabolism of cofactors and vitamins	Pantothenate and CoA biosynthesis		Unclustered	4	5
ko00791	Metabolism	Xenobiotics biodegradation and metabolism	Atrazine degradation		Unclustered	4	5
ko00966	Metabolism	Biosynthesis of other secondary metabolites	Glucosinolate biosynthesis	Cluster 4	Clustered	5.78571	8
ko01210	Metabolism	Global and overview maps	2-Oxocarboxylic acid metabolism	Cluster 4	Clustered	5.78571	11
ko01230	Metabolism	Global and overview maps	Biosynthesis of amino acids	Cluster 4	Clustered	5.78571	12
ko04964	Organismal Systems	Excretory system	Proximal tubule bicarbonate reclamation		Unclustered	5	6
ko03440	Genetic Information Processing	Replication and repair	Homologous recombination		Unclustered	5	8
ko04141	Genetic Information Processing	Folding, sorting and degradation	Protein processing in endoplasmic reticulum		Unclustered	5	6
ko00340	Metabolism	Amino acid metabolism	Histidine metabolism		Unclustered	0	1
ko00350	Metabolism	Amino acid metabolism	Tyrosine metabolism		Unclustered	0.666667	2
ko00900	Metabolism	Metabolism of terpenoids and polyketides	Terpenoid backbone biosynthesis		Unclustered	3	6
ko05134	Human Diseases	Infectious diseases: Bacterial	Legionellosis		Unclustered	3.73333	8
ko00440	Metabolism	Metabolism of other amino acids	Phosphonate and phosphinate metabolism		Unclustered	0	1
ko04918	Organismal Systems	Endocrine system	Thyroid hormone synthesis		Unclustered	0	1
ko00450	Metabolism	Metabolism of other amino acids	Selenocompound metabolism		Unclustered	0	1
ko01054	Metabolism	Metabolism of terpenoids and polyketides	Nonribosomal peptide structures		Unclustered	2	3
ko00460	Metabolism	Metabolism of other amino acids	Cyanoamino acid metabolism		Unclustered	3	3
ko00471	Metabolism	Metabolism of other amino acids	D-Glutamine and D-glutamate metabolism		Unclustered	3.18182	11
ko04217	Cellular Processes	Cell growth and death	Necroptosis		Unclustered	2.66667	10
ko00480	Metabolism	Metabolism of other amino acids	Glutathione metabolism		Unclustered	0	1
ko00510	Metabolism	Glycan biosynthesis and metabolism	N-Glycan biosynthesis		Unclustered	2.7	5
ko00760	Metabolism	Metabolism of cofactors and vitamins	Nicotinate and nicotinamide metabolism		Unclustered	3	3
ko04714	Organismal Systems	Environmental adaptation	Thermogenesis		Unclustered	2	2
ko04920	Organismal Systems	Endocrine system	Adipocytokine signaling pathway		Unclustered	3	4
ko00564	Metabolism	Lipid metabolism	Glycerophospholipid metabolism		Unclustered	11	11
ko00910	Metabolism	Energy metabolism	Nitrogen metabolism		Unclustered	0	1
ko00524	Metabolism	Biosynthesis of other secondary metabolites	Neomycin, kanamycin and gentamicin biosynthesis		Unclustered	0	1
ko01524	Human Diseases	Drug resistance: Antineoplastic	Platinum drug resistance	Cluster 6	Clustered	2.7	5
ko02025	Cellular Processes	Cellular community - prokaryotes	Biofilm formation - Pseudomonas aeruginosa	Cluster 6	Clustered	2.7	4
ko03020	Genetic Information Processing	Transcription	RNA polymerase	Cluster 6	Clustered	2.7	4
ko00710	Metabolism	Energy metabolism	Carbon fixation in photosynthetic organisms		Unclustered	3	5
ko00790	Metabolism	Metabolism of cofactors and vitamins	Folate biosynthesis	Cluster 3	Clustered	8	15
ko00620	Metabolism	Carbohydrate metabolism	Pyruvate metabolism		Unclustered	0	1
ko05150	Human Diseases	Infectious diseases: Bacterial	Staphylococcus aureus infection		Unclustered	0.5	3
ko04211	Organismal Systems	Aging	Longevity regulating pathway		Unclustered	0.666667	2
ko02040	Cellular Processes	Cell motility	Flagellar assembly		Unclustered	0	1
ko04931	Human Diseases	Endocrine and metabolic diseases	Insulin resistance		Unclustered	0	1
ko04068	Environmental Information Processing	Signal transduction	FoxO signaling pathway		Unclustered	0.666667	2
ko00780	Metabolism	Metabolism of cofactors and vitamins	Biotin metabolism		Unclustered	0	1
ko05206	Human Diseases	Cancers: Overview	MicroRNAs in cancer		Unclustered	0	1
ko04612	Organismal Systems	Immune system	Antigen processing and presentation	Cluster 3	Clustered	8	10
ko04657	Organismal Systems	Immune system	IL-17 signaling pathway	Cluster 3	Clustered	8	10
ko04659	Organismal Systems	Immune system	Th17 cell differentiation	Cluster 3	Clustered	8	10
ko04914	Organismal Systems	Endocrine system	Progesterone-mediated oocyte maturation	Cluster 3	Clustered	8	10
ko04915	Organismal Systems	Endocrine system	Estrogen signaling pathway	Cluster 3	Clustered	8	10
ko05111	Cellular Processes	Cellular community - prokaryotes	Biofilm formation - Vibrio cholerae		Unclustered	0	1
ko05215	Human Diseases	Cancers: Specific types	Prostate cancer	Cluster 3	Clustered	8	10
ko00830	Metabolism	Metabolism of cofactors and vitamins	Retinol metabolism	Cluster 11	Clustered	2	2
ko00980	Metabolism	Xenobiotics biodegradation and metabolism	Metabolism of xenobiotics by cytochrome P450	Cluster 11	Clustered	2	2
ko00982	Metabolism	Xenobiotics biodegradation and metabolism	Drug metabolism - cytochrome P450	Cluster 11	Seed	2	2
ko02026	Cellular Processes	Cellular community - prokaryotes	Biofilm formation - Escherichia coli		Unclustered	1.2	4
ko04973	Organismal Systems	Digestive system	Carbohydrate digestion and absorption		Unclustered	2	3
ko00920	Metabolism	Energy metabolism	Sulfur metabolism	Cluster 10	Clustered	2	2
ko00984	Metabolism	Xenobiotics biodegradation and metabolism	Steroid degradation	Cluster 10	Clustered	2	2
ko01053	Metabolism	Metabolism of terpenoids and polyketides	Biosynthesis of siderophore group nonribosomal peptides	Cluster 10	Seed	2	2
ko00960	Metabolism	Biosynthesis of other secondary metabolites	Tropane, piperidine and pyridine alkaloid biosynthesis		Unclustered	0	1
ko04910	Organismal Systems	Endocrine system	Insulin signaling pathway		Unclustered	2	3
ko03410	Genetic Information Processing	Replication and repair	Base excision repair		Unclustered	2.4	7
ko05165	Human Diseases	Infectious diseases: Viral	Human papillomavirus infection		Unclustered	5	5
ko05203	Human Diseases	Cancers: Overview	Viral carcinogenesis		Unclustered	5	5
ko04016	Environmental Information Processing	Signal transduction	MAPK signaling pathway - plant		Unclustered	0.666667	2
ko04146	Cellular Processes	Transport and catabolism	Peroxisome	Cluster 6	Seed	3	3
ko04917	Organismal Systems	Endocrine system	Prolactin signaling pathway		Unclustered	1.4	4
ko03013	Genetic Information Processing	Translation	RNA transport		Unclustered	0	1
ko04013	Environmental Information Processing	Signal transduction	MAPK signaling pathway - fly		Unclustered	2	2
ko04066	Environmental Information Processing	Signal transduction	HIF-1 signaling pathway		Unclustered	0	1
ko05200	Human Diseases	Cancers: Overview	Pathways in cancer		Unclustered	7	7
ko04934	Human Diseases	Endocrine and metabolic diseases	Cushing's syndrome		Unclustered	0	1
ko05211	Human Diseases	Cancers: Specific types	Renal cell carcinoma		Unclustered	0	1

[truncated: 18 more sheets: A_11M, A_12M, A_13M, A_14M, C_1M, C_2M, C_3M, C_4M, C_5M, C_6M, C_7M, C_8M, C_9M, C_10M, C_11M, C_12M, C_13M, C_14M]
