# Supplementary material for: Short-term exposure to antibiotics begets long-term disturbance in gut microbial metabolism and molecular ecological networks
Source: Microbiome. 2024 May 7;12:80. doi: 10.1186/s40168-024-01795-z (PMC11075301; doi:10.1186/s40168-024-01795-z)
Supplement: Supplementary file 20 — Additional file 19: Table S11. Statistics of functional networks based on 16S rRNA gene-sequencing data. [file 40168_2024_1795_MOESM19_ESM.xlsx]

## Sheet: Sheet1
Table S11 Statistics of functional networks based on 16S rRNA gene-sequencing data
Month_group	Cluster	Score	Nodes	Links		Month_group	Cluster	Score	Nodes	Links
1M_A	1	41.32	51	1033		1M_C	1	28.955	68	970
	2	9.429	50	231			2	17.5	57	490
	3	8.538	27	111			3	6.667	7	20
	4	7.111	10	32			4	6.133	16	46
	5	6	6	15			5	5.6	6	14
	6	6	7	18			6	5	5	10
	7	5.143	8	18			7	5	5	10
	8	5	5	10			8	3.333	7	10
	9	3	3	3			9	3	3	3
	10	3	3	3			10	3	3	3
	11	3	2	3
Month_group	Cluster	Score	Nodes	Links		Month_group	Cluster	Score	Nodes	Links
2M_A	1	16.636	23	183		2M_C	1	17.543	36	307
	2	15.2	16	114			2	16.941	18	144
	3	6.333	7	19			3	9.579	20	91
	4	6	6	15			4	7.273	12	40
	5	5.667	7	17			5	6.286	8	22
	6	4.5	5	9			6	5.2	6	13
	7	4.4	11	22			7	5	5	10
	8	4.364	12	24			8	5	5	10
	9	4	5	8			9	4.4	6	11
	10	4	4	6			10	4.286	8	15
	11	4	4	6			11	3.2	6	8
	12	4	4	6			12	3	3	3
	13	3.333	4	5			13	3	3	3
	14	3	3	3			14	3	3	3
	15	3	3	3			15	3	3	3
	16	3	3	3			16	3	3	3
	17	3	5	6
	18	3	3	3
	19	3	3	3
Month_group	Cluster	Score	Nodes	Links		Month_group	Cluster	Score	Nodes	Links
3M_A	1	40.783	47	938		3M_C	1	11.538	14	75
	2	20.909	23	230			2	10.6	11	53
	3	8.571	22	90			3	6.333	7	19
	4	8	8	28			4	5.778	19	52
	5	5.818	12	32			5	4.5	5	9
	6	4	4	6			6	4.5	5	9
	7	4	4	6			7	4	9	16
	8	3.667	7	11			8	4	4	6
	9	3.333	4	5			9	3.333	4	5
	10	3.333	4	5			10	3	5	6
	11	3	3	3			11	3	3	3
	12	3	3	3			12	3	3	3
	13	3	3	3			13	3	3	3
Month_group	Cluster	Score	Nodes	Links		Month_group	Cluster	Score	Nodes	Links
4M_A	1	104.513	114	5905		4M_C	1	55.889	73	2012
	2	8.25	9	33			2	7.263	20	69
	3	8	17	64			3	4.5	5	9
	4	5	5	10			4	4.5	5	9
	5	5	5	10			5	4.333	7	13
	6	3.5	5	7			6	4.286	8	15
	7	3	3	3			7	4	10	18
	8	3	3	3			8	4	4	6
	9	3	3	3			9	4	4	6
							10	3.5	5	7
							11	3.333	4	5
							12	3	3	3
							13	3	3	3
							14	3	3	3
							15	3	3	3
Month_group	Cluster	Score	Nodes	Links		Month_group	Cluster	Score	Nodes	Links
5M_A	1	58.125	65	1860		5M_C	1	36.467	61	1094
	2	17.619	22	185			2	20.182	45	444
	3	10.357	29	145			3	13.263	20	126
	4	8.824	18	75			4	7	7	21
	5	8	8	28			5	6.25	9	25
	6	7.76	26	97			6	3.6	6	9
	7	6	6	15			7	3	3	3
	8	6	7	18			8	3	3	3
	9	6	6	14			9	3	3	3
	10	5	5	10			10	3	3	3
Month_group	Cluster	Score	Nodes	Links		Month_group	Cluster	Score	Nodes	Links
6M_A	1	17.158	20	163		6M_C	1	15.412	18	131
	2	11.091	12	61			2	9.778	10	44
	3	7.714	8	27			3	7.077	14	46
	4	7.143	8	25			4	6.8	11	34
	5	6	7	18			5	4.2	11	21
	6	6	7	18			6	4	4	6
	7	5.714	8	20			7	4	4	6
	8	4.5	5	9			8	4	4	6
	9	4	4	6			9	3.333	4	5
	10	3	3	3			10	3.333	4	5
	11	3	3	3			11	3	3	3
	12	3	3	3			12	3	3	3
	13	3	3	3			13	3	3	3
	14	3	3	3			14	3	3	3
	15	3	3	3
Month_group	Cluster	Score	Nodes	Links		Month_group	Cluster	Score	Nodes	Links
7M_A	1	20.25	25	243		7M_C	1	54.677	63	1695
	2	16.471	18	140			2	9	9	36
	3	13.684	20	130			3	7	7	21
	4	7.308	27	95			4	5.667	13	34
	5	5.429	8	19			5	5	5	10
	6	4.333	7	13			6	4.462	14	29
	7	4	5	8			7	4	5	8
	8	4	12	22			8	3.429	8	12
	9	4	4	6			9	3	3	3
	10	3.333	4	5			10	3	3	3
	11	3	4	5			11	3	3	3
	12	3	3	3
	13	3	3	3
	14	3	9	12
	15	3	3	3
	16	3	3	3
	17	3	3	3
Month_group	Cluster	Score	Nodes	Links		Month_group	Cluster	Score	Nodes	Links
8M_A	1	22.455	23	247		8M_C	1	21.583	25	259
	2	12.923	14	94			2	6.667	7	20
	3	7.75	9	31			3	6	6	15
	4	7	7	21			4	5.739	24	66
	5	5	7	15			5	5.714	8	20
	6	5	5	10			6	5.333	13	32
	7	4.5	5	9			7	3	5	6
	8	3.667	7	11			8	3	3	3
	9	3.5	5	7			9	3	3	3
	10	3.333	4	5			10	3	5	6
	11	3	3	3			11	3	3	3
	12	3	3	3			12	3	3	3
	13	3	3	3
Month_group	Cluster	Score	Nodes	Links		Month_group	Cluster	Score	Nodes	Links
9M_A	1	16.25	17	130		9M_C	1	75.018	111	4126
	2	15.765	18	134			2	30.174	47	694
	3	9.467	16	71			3	9	9	36
	4	6.625	17	53			4	7	7	21
	5	5.6	6	14			5	5.2	6	13
	6	4	4	6			6	4	4	6
	7	4	5	8
	8	4	5	8
	9	3.333	4	5
	10	3.333	4	5
	11	3	3	3
	12	3	3	3
	13	3	3	3
Month_group	Cluster	Score	Nodes	Links		Month_group	Cluster	Score	Nodes	Links
10M_A	1	27.867	31	418		10M_C	1	19.385	40	378
	2	18.211	20	173			2	5	5	10
	3	8	8	28			3	4	6	10
	4	6	6	15			4	4	4	6
	5	5.2	6	13			5	3.333	4	5
	6	4	7	12			6	3	3	3
	7	3.333	4	5
	8	3	3	3
	9	3	3	3
	10	3	3	3
	11	3	3	3
Month_group	Cluster	Score	Nodes	Links		Month_group	Cluster	Score	Nodes	Links
11M_A	1	53.839	63	1669		11M_C	1	58.031	66	1886
	2	10	10	45			2	8.118	18	69
	3	7	7	21			3	8	8	28
	4	5.6	6	14			4	6.667	7	20
	5	4.5	5	9			5	4.5	5	9
	6	4	5	8			6	4	4	6
	7	3.333	4	5			7	3	3	3
	8	3.333	4	5			8	3	3	3
	9	3.333	4	5			9	3	3	3
	10	3	3	3			10	3	3	3
	11	3	5	6			11	3	3	3
	12	3	3	3			12	2.667	4	4
	13	3	3	3
	14	3	3	3
	15	3	3	3
	16	3	3	3
	17	3	3	3
	18	3	3	3
Month_group	Cluster	Score	Nodes	Links		Month_group	Cluster	Score	Nodes	Links
12M_A	1	28.371	71	993		12M_C	1	12.966	30	188
	2	20.96	51	524			2	10.2	11	51
	3	19.562	33	313			3	6.333	7	19
	4	4.571	8	16			4	6	6	15
	5	3.333	4	5			5	5.6	6	14
	6	3	3	3			6	4.667	16	35
	7	3	3	3			7	4.6	11	23
	8	3	3	3			8	4	4	6
	9	3	3	3			9	4	7	12
	10	3	3	3			10	3.333	4	5
							11	3	3	3
							12	3	3	3
Month_group	Cluster	Score	Nodes	Links		Month_group	Cluster	Score	Nodes	Links
13M_A	1	11.273	12	62		13M_C	1	36.972	73	1331
	2	6	6	15			2	9.818	23	108
	3	5	5	10			3	7.75	17	62
	4	5	5	10			4	6	9	24
	5	3.6	6	9			5	5	5	10
	6	3.333	4	5			6	5	11	25
	7	3.333	4	5			7	4.857	15	34
	8	3.333	4	5			8	3	3	3
	9	3	3	3			9	3	3	3
	10	3	3	3			10	3	3	3
	11	3	3	3			11	3	3	3
	12	3	3	3			12	3	3	3
	13	3	3	3
Month_group	Cluster	Score	Nodes	Links		Month_group	Cluster	Score	Nodes	Links
14M_A	1	44.617	95	2097		14M_C	1	38	47	874
	2	14.444	19	130			2	23.565	24	271
	3	8.25	9	33			3	14.167	25	170
	4	6.917	25	83			4	9.647	18	82
	5	6.857	8	24			5	8.333	19	75
	6	5	7	15			6	6	7	18
	7	3.333	4	5			7	5.294	18	45
	8	3	3	3			8	5	5	10
	9	3	3	3			9	4	4	6
	10	3	3	3			10	3.667	7	11
Note: A and C represent antibiotic group and control, respectively. M is short for month. "Score" indicates the score of each subnetwork (cluster). Metabolic pathways and the correlation between pathways are represented by nodes and links, respectively. Detailed information of functional networks is shown in Table S10.
