# Supplementary material for: Short-term exposure to antibiotics begets long-term disturbance in gut microbial metabolism and molecular ecological networks
Source: Microbiome. 2024 May 7;12:80. doi: 10.1186/s40168-024-01795-z (PMC11075301; doi:10.1186/s40168-024-01795-z)
Supplement: Supplementary file 21 — Additional file 20: Table S12. Shared pathways between two clusters from antibiotic group and control. [file 40168_2024_1795_MOESM20_ESM.xlsx]

## Sheet: 1M
						Table S12 Shared pathways between two clusters from antibiotic group and control
Number of shared pathways	8		13		3		0		15		1		14		6		0
Cluster	A_cluster1	C_cluster1	A_cluster1	C_cluster2	A_cluster1	C_cluster3	A_cluster2	C_cluster1	A_cluster2	C_cluster2	A_cluster2	C_cluster3	A_cluster3	C_cluster1	A_cluster3	C_cluster2	A_cluster3	C_cluster3
ko (pathway)	ko05204	ko00010	ko05204	ko00240	ko05204	ko03008	ko00531	ko00010	ko00531	ko00240	ko00531	ko03008	ko05340	ko00010	ko05340	ko00240	ko05340	ko03008
	ko05133	ko00230	ko05133	ko00361	ko05133	ko00071	ko04714	ko00230	ko04714	ko00361	ko04714	ko00071	ko04918	ko00230	ko04918	ko00361	ko04918	ko00071
	ko00910	ko00270	ko00910	ko00525	ko00910	ko00281	ko04112	ko00270	ko04112	ko00525	ko04112	ko00281	ko00650	ko00270	ko00650	ko00525	ko00650	ko00281
	ko00364	ko00290	ko00364	ko00540	ko00364	ko00332	ko00600	ko00290	ko00600	ko00540	ko00600	ko00332	ko00592	ko00290	ko00592	ko00540	ko00592	ko00332
	ko03420	ko00330	ko03420	ko00550	ko03420	ko00362	ko00511	ko00330	ko00511	ko00550	ko00511	ko00362	ko00072	ko00330	ko00072	ko00550	ko00072	ko00362
	ko01220	ko00400	ko01220	ko00561	ko01220	ko00643	ko00281	ko00400	ko00281	ko00561	ko00281	ko00643	ko05418	ko00400	ko05418	ko00561	ko05418	ko00643
	ko00760	ko00405	ko00760	ko00910	ko00760	ko03010	ko00740	ko00405	ko00740	ko00910	ko00740	ko03010	ko02020	ko00405	ko02020	ko00910	ko02020	ko03010
	ko05205	ko00471	ko05205	ko00983	ko05205		ko00680	ko00471	ko00680	ko00983	ko00680		ko00633	ko00471	ko00633	ko00983	ko00633
	ko05152	ko00500	ko05152	ko01200	ko05152		ko04626	ko00500	ko04626	ko01200	ko04626		ko00940	ko00500	ko00940	ko01200	ko00940
	ko05120	ko00520	ko05120	ko01230	ko05120		ko04217	ko00520	ko04217	ko01230	ko04217		ko00430	ko00520	ko00430	ko01230	ko00430
	ko04964	ko00523	ko04964	ko02024	ko04964		ko04122	ko00523	ko04122	ko02024	ko04122		ko00280	ko00523	ko00280	ko02024	ko00280
	ko04940	ko00630	ko04940	ko02026	ko04940		ko00981	ko00630	ko00981	ko02026	ko00981		ko05016	ko00630	ko05016	ko02026	ko05016
	ko04910	ko00660	ko04910	ko04210	ko04910		ko00780	ko00660	ko00780	ko04210	ko00780		ko05014	ko00660	ko05014	ko04210	ko05014
	ko04621	ko00770	ko04621	ko04212	ko04621		ko00410	ko00770	ko00410	ko04212	ko00410		ko03070	ko00770	ko03070	ko04212	ko03070
	ko04216	ko00790	ko04216	ko05111	ko04216		ko04142	ko00790	ko04142	ko05111	ko04142		ko00770	ko00790	ko00770	ko05111	ko00770
	ko03440	ko00860	ko03440	ko00524	ko03440		ko00310	ko00860	ko00310	ko00524	ko00310		ko00561	ko00860	ko00561	ko00524	ko00561
	ko03430	ko00900	ko03430	ko05134	ko03430		ko00625	ko00900	ko00625	ko05134	ko00625		ko00460	ko00900	ko00460	ko05134	ko00460
	ko03410	ko01054	ko03410	ko00460	ko03410		ko01501	ko01054	ko01501	ko00460	ko01501		ko04973	ko01054	ko04973	ko00460	ko04973
	ko03030	ko01110	ko03030	ko05132	ko03030		ko01053	ko01110	ko01053	ko05132	ko01053		ko04917	ko01110	ko04917	ko05132	ko04917
	ko03020	ko01130	ko03020	ko00280	ko03020		ko00480	ko01130	ko00480	ko00280	ko00480		ko02060	ko01130	ko02060	ko00280	ko02060
	ko03018	ko01210	ko03018	ko00380	ko03018		ko05132	ko01210	ko05132	ko00380	ko05132		ko02030	ko01210	ko02030	ko00380	ko02030
	ko03010	ko02010	ko03010	ko00903	ko03010		ko04727	ko02010	ko04727	ko00903	ko04727		ko00790	ko02010	ko00790	ko00903	ko00790
	ko02025	ko02060	ko02025	ko03013	ko02025		ko04724	ko02060	ko04724	ko03013	ko04724		ko00630	ko02060	ko00630	ko03013	ko00630
	ko01503	ko04013	ko01503	ko00053	ko01503		ko04211	ko04013	ko04211	ko00053	ko04211		ko00520	ko04013	ko00520	ko00053	ko00520
	ko01230	ko04146	ko01230	ko00140	ko01230		ko04068	ko04146	ko04068	ko00140	ko04068		ko00500	ko04146	ko00500	ko00140	ko00500
	ko01130	ko04612	ko01130	ko00260	ko01130		ko00642	ko04612	ko00642	ko00260	ko00642		ko00051	ko04612	ko00051	ko00260	ko00051
	ko01120	ko04626	ko01120	ko00430	ko01120		ko00603	ko04626	ko00603	ko00430	ko00603		ko00010	ko04626	ko00010	ko00430	ko00010
	ko01110	ko04657	ko01110	ko00440	ko01110		ko00540	ko04657	ko00540	ko00440	ko00540			ko04657		ko00440
	ko00970	ko04659	ko00970	ko00480	ko00970		ko00524	ko04659	ko00524	ko00480	ko00524			ko04659		ko00480
	ko00966	ko04914	ko00966	ko00511	ko00966		ko00930	ko04914	ko00930	ko00511	ko00930			ko04914		ko00511
	ko00960	ko04915	ko00960	ko00513	ko00960		ko05206	ko04915	ko05206	ko00513	ko05206			ko04915		ko00513
	ko00950	ko04917	ko00950	ko00531	ko00950		ko00860	ko04917	ko00860	ko00531	ko00860			ko04917		ko00531
	ko00908	ko04922	ko00908	ko00600	ko00908		ko05010	ko04922	ko05010	ko00600	ko05010			ko04922		ko00600
	ko00900	ko05150	ko00900	ko00603	ko00900		ko04213	ko05150	ko04213	ko00603	ko04213			ko05150		ko00603
	ko00670	ko05200	ko00670	ko00604	ko00670		ko01524	ko05200	ko01524	ko00604	ko01524			ko05200		ko00604
	ko00643	ko05215	ko00643	ko00730	ko00643		ko01051	ko05215	ko01051	ko00730	ko01051			ko05215		ko00730
	ko00604	ko00220	ko00604	ko01503	ko00604		ko00052	ko00220	ko00052	ko01503	ko00052			ko00220		ko01503
	ko00562	ko00521	ko00562	ko04142	ko00562		ko04212	ko00521	ko04212	ko04142	ko04212			ko00521		ko04142
	ko00525	ko00720	ko00525	ko04152	ko00525		ko02040	ko00720	ko02040	ko04152	ko02040			ko00720		ko04152
	ko00523	ko03070	ko00523	ko04724	ko00523		ko00640	ko03070	ko00640	ko04724	ko00640			ko03070		ko04724
	ko00513	ko04011	ko00513	ko04727	ko00513		ko00620	ko04011	ko00620	ko04727	ko00620			ko04011		ko04727
	ko00471	ko04214	ko00471	ko04910	ko00471		ko00190	ko04214	ko00190	ko04910	ko00190			ko04214		ko04910
	ko00401	ko04930	ko00401	ko04940	ko00401		ko00020	ko04930	ko00020	ko04940	ko00020			ko04930		ko04940
	ko00332	ko05014	ko00332	ko05120	ko00332		ko05203	ko05014	ko05203	ko05120	ko05203			ko05014		ko05120
	ko00300	ko05016	ko00300	ko00966	ko00300		ko05200	ko05016	ko05200	ko00966	ko05200			ko05016		ko00966
	ko00270	ko05165	ko00270	ko00627	ko00270		ko05165	ko05165	ko05165	ko00627	ko05165			ko05165		ko00627
	ko00250	ko05203	ko00250	ko00261	ko00250		ko04930	ko05203	ko04930	ko00261	ko04930			ko05203		ko00261
	ko00240	ko04122	ko00240	ko00625	ko00240		ko04146	ko04122	ko04146	ko00625	ko04146			ko04122		ko00625
	ko00230	ko00311	ko00230	ko00670	ko00230		ko01055	ko00311	ko01055	ko00670	ko01055			ko00311		ko00670
	ko00195	ko00410	ko00195	ko00780	ko00195		ko00830	ko00410	ko00830	ko00780	ko00830			ko00410		ko00780
	ko00040	ko02030	ko00040	ko00785	ko00040			ko02030		ko00785				ko02030		ko00785
		ko02040		ko01055				ko02040		ko01055				ko02040		ko01055
		ko00052		ko03018				ko00052		ko03018				ko00052		ko03018
		ko00592		ko04918				ko00592		ko04918				ko00592		ko04918
		ko00981		ko05418				ko00981		ko05418				ko00981		ko05418
		ko01040		ko04070				ko01040		ko04070				ko01040		ko04070
		ko04141		ko00621				ko04141		ko00621				ko04141		ko00621
		ko04260						ko04260						ko04260
		ko04932						ko04932						ko04932
		ko05010						ko05010						ko05010
		ko05012						ko05012						ko05012
		ko05230						ko05230						ko05230
		ko00564						ko00564						ko00564
		ko01100						ko01100						ko01100
		ko04151						ko04151						ko04151
		ko04964						ko04964						ko04964
		ko05340						ko05340						ko05340
		ko00750						ko00750						ko00750
Note: This table contains 14 subtables. A and C represent antibiotic group and control, respectively. M is short for month. The shared pathways between two clusters are highlighted in shading. Each cluster for comparisons ranks the top 3 with a score. The data are from functional networks based on 16S rRNA gene-sequencing data. Detailed information of functional networks is shown in Table S10.

## Sheet: 2M
Number of shared pathways	0		13		1		0		0		0		7		0		0
Cluster	A_cluster1	C_cluster1	A_cluster1	C_cluster2	A_cluster1	C_cluster3	A_cluster2	C_cluster1	A_cluster2	C_cluster2	A_cluster2	C_cluster3	A_cluster3	C_cluster1	A_cluster3	C_cluster2	A_cluster3	C_cluster3
ko (pathway)	ko04940	ko01130	ko04940	ko04940	ko04940	ko04214	ko05231	ko01130	ko05231	ko04940	ko05231	ko04214	ko00410	ko01130	ko00410	ko04940	ko00410	ko04214
	ko01501	ko01110	ko01501	ko04727	ko01501	ko04011	ko05205	ko01110	ko05205	ko04727	ko05205	ko04011	ko05016	ko01110	ko05016	ko04727	ko05016	ko04011
	ko00909	ko00660	ko00909	ko04142	ko00909	ko04068	ko04216	ko00660	ko04216	ko04142	ko04216	ko04068	ko05014	ko00660	ko05014	ko04142	ko05014	ko04068
	ko00770	ko00400	ko00770	ko03018	ko00770	ko05230	ko03020	ko00400	ko03020	ko03018	ko03020	ko05230	ko05012	ko00400	ko05012	ko03018	ko05012	ko05230
	ko00640	ko00290	ko00640	ko01503	ko00640	ko04626	ko03010	ko00290	ko03010	ko01503	ko03010	ko04626	ko05010	ko00290	ko05010	ko01503	ko05010	ko04626
	ko00627	ko00562	ko00627	ko01055	ko00627	ko00981	ko03008	ko00562	ko03008	ko01055	ko03008	ko00981	ko04932	ko00562	ko04932	ko01055	ko04932	ko00981
	ko00604	ko05134	ko00604	ko00785	ko00604	ko05132	ko01120	ko05134	ko01120	ko00785	ko01120	ko05132	ko00330	ko05134	ko00330	ko00785	ko00330	ko05132
	ko00513	ko05016	ko00513	ko00730	ko00513	ko04917	ko01051	ko05016	ko01051	ko00730	ko01051	ko04917		ko05016		ko00730		ko04917
	ko00440	ko05014	ko00440	ko00604	ko00440	ko04212	ko00970	ko05014	ko00970	ko00604	ko00970	ko04212		ko05014		ko00604		ko04212
	ko00140	ko05012	ko00140	ko00603	ko00140	ko04211	ko00908	ko05012	ko00908	ko00603	ko00908	ko04211		ko05012		ko00603		ko04211
	ko05132	ko05010	ko05132	ko00600	ko05132	ko04013	ko00525	ko05010	ko00525	ko00600	ko00525	ko04013		ko05010		ko00600		ko04013
	ko04727	ko04932	ko04727	ko00531	ko04727	ko03070	ko00523	ko04932	ko00523	ko00531	ko00523	ko03070		ko04932		ko00531		ko03070
	ko04142	ko04260	ko04142	ko00513	ko04142	ko00540	ko00332	ko04260	ko00332	ko00513	ko00332	ko00540		ko04260		ko00513		ko00540
	ko01503	ko02040	ko01503	ko00511	ko01503	ko00220	ko00270	ko02040	ko00270	ko00511	ko00270	ko00220		ko02040		ko00511		ko00220
	ko00730	ko02030	ko00730	ko00140	ko00730	ko00190	ko00040	ko02030	ko00040	ko00140	ko00040	ko00190		ko02030		ko00140		ko00190
	ko00603	ko01040	ko00603	ko00750	ko00603	ko00130	ko00030	ko01040	ko00030	ko00750	ko00030	ko00130		ko01040		ko00750		ko00130
	ko00531	ko00052	ko00531	ko04964	ko00531	ko01200		ko00052		ko04964		ko01200		ko00052		ko04964		ko01200
	ko00650	ko05215	ko00650	ko04152	ko00650	ko00790		ko05215		ko04152		ko00790		ko05215		ko04152		ko00790
	ko00592	ko05200	ko00592		ko00592	ko00633		ko05200				ko00633		ko05200				ko00633
	ko00072	ko05150	ko00072		ko00072	ko00240		ko05150				ko00240		ko05150				ko00240
	ko04964	ko04922	ko04964		ko04964			ko04922						ko04922
	ko00600	ko04915	ko00600		ko00600			ko04915						ko04915
	ko00511	ko04914	ko00511		ko00511			ko04914						ko04914
		ko04659						ko04659						ko04659
		ko04657						ko04657						ko04657
		ko04612						ko04612						ko04612
		ko04141						ko04141						ko04141
		ko01210						ko01210						ko01210
		ko01054						ko01054						ko01054
		ko00550						ko00550						ko00550
		ko00524						ko00524						ko00524
		ko00520						ko00520						ko00520
		ko00410						ko00410						ko00410
		ko00330						ko00330						ko00330
		ko00311						ko00311						ko00311
		ko00010						ko00010						ko00010

## Sheet: 3M
Number of shared pathways	6		11		0		0		0		5		2		0		0
Cluster	A_cluster1	C_cluster1	A_cluster1	C_cluster2	A_cluster1	C_cluster3	A_cluster2	C_cluster1	A_cluster2	C_cluster2	A_cluster2	C_cluster3	A_cluster3	C_cluster1	A_cluster3	C_cluster2	A_cluster3	C_cluster3
ko (pathway)	ko00053	ko00340	ko00053	ko00140	ko00053	ko00071	ko00071	ko00340	ko00071	ko00140	ko00071	ko00071	ko00480	ko00340	ko00480	ko00140	ko00480	ko00071
	ko00290	ko01210	ko00290	ko00440	ko00290	ko00072	ko00072	ko01210	ko00072	ko00440	ko00072	ko00072	ko00633	ko01210	ko00633	ko00440	ko00633	ko00072
	ko00405	ko02010	ko00405	ko00511	ko00405	ko00281	ko00281	ko02010	ko00281	ko00511	ko00281	ko00281	ko01130	ko02010	ko01130	ko00511	ko01130	ko00281
	ko01110	ko05150	ko01110	ko00513	ko01110	ko00362	ko00362	ko05150	ko00362	ko00513	ko00362	ko00362	ko02024	ko05150	ko02024	ko00513	ko02024	ko00362
	ko02010	ko00770	ko02010	ko00531	ko02010	ko00592	ko00643	ko00770	ko00643	ko00531	ko00643	ko00592	ko04072	ko00770	ko04072	ko00531	ko04072	ko00592
	ko04917	ko00290	ko04917	ko00600	ko04917	ko00642	ko00650	ko00290	ko00650	ko00600	ko00650	ko00642	ko05200	ko00290	ko05200	ko00600	ko05200	ko00642
	ko00140	ko01130	ko00140	ko00603	ko00140	ko00643	ko00903	ko01130	ko00903	ko00603	ko00903	ko00643	ko00020	ko01130	ko00020	ko00603	ko00020	ko00643
	ko00190	ko04151	ko00190	ko00604	ko00190		ko00930	ko04151	ko00930	ko00604	ko00930		ko04612	ko04151	ko04612	ko00604	ko04612
	ko00430	ko00480	ko00430	ko04142	ko00430		ko01120	ko00480	ko01120	ko04142	ko01120		ko04657	ko00480	ko04657	ko04142	ko04657
	ko00440	ko00660	ko00440	ko04152	ko00440		ko03060	ko00660	ko03060	ko04152	ko03060		ko04659	ko00660	ko04659	ko04152	ko04659
	ko00511	ko01110	ko00511	ko04940	ko00511		ko00195	ko01110	ko00195	ko04940	ko00195		ko04914	ko01110	ko04914	ko04940	ko04914
	ko00513	ko00400	ko00513		ko00513		ko00280	ko00400	ko00280		ko00280		ko04915	ko00400	ko04915		ko04915
	ko00531	ko00405	ko00531		ko00531		ko00310	ko00405	ko00310		ko00310		ko05215	ko00405	ko05215		ko05215
	ko00540	ko01230	ko00540		ko00540		ko00410	ko01230	ko00410		ko00410		ko00120	ko01230	ko00120		ko00120
	ko00564		ko00564		ko00564		ko00970		ko00970		ko00970		ko01055		ko01055		ko01055
	ko00603		ko00603		ko00603		ko01200		ko01200		ko01200		ko04974		ko04974		ko04974
	ko00604		ko00604		ko00604		ko01524		ko01524		ko01524		ko00625		ko00625		ko00625
	ko00770		ko00770		ko00770		ko03010		ko03010		ko03010		ko00061		ko00061		ko00061
	ko00790		ko00790		ko00790		ko05205		ko05205		ko05205		ko00620		ko00620		ko00620
	ko00909		ko00909		ko00909		ko05132		ko05132		ko05132		ko00750		ko00750		ko00750
	ko01503		ko01503		ko01503		ko05165		ko05165		ko05165		ko04918		ko04918		ko04918
	ko03410		ko03410		ko03410		ko05203		ko05203		ko05203		ko01501		ko01501		ko01501
	ko04066		ko04066		ko04066		ko00380		ko00380		ko00380
	ko04068		ko04068		ko04068
	ko04142		ko04142		ko04142
	ko04151		ko04151		ko04151
	ko04152		ko04152		ko04152
	ko04211		ko04211		ko04211
	ko04919		ko04919		ko04919
	ko04964		ko04964		ko04964
	ko00561		ko00561		ko00561
	ko00730		ko00730		ko00730
	ko03070		ko03070		ko03070
	ko00261		ko00261		ko00261
	ko00460		ko00460		ko00460
	ko00600		ko00600		ko00600
	ko00984		ko00984		ko00984
	ko01100		ko01100		ko01100
	ko03018		ko03018		ko03018
	ko04212		ko04212		ko04212
	ko04622		ko04622		ko04622
	ko04724		ko04724		ko04724
	ko04727		ko04727		ko04727
	ko04940		ko04940		ko04940
	ko00785		ko00785		ko00785
	ko00130		ko00130		ko00130
	ko05418		ko05418		ko05418

## Sheet: 4M
Number of shared pathways	34		13		1		4		0		1		3		1		1
Cluster	A_cluster1	C_cluster1	A_cluster1	C_cluster2	A_cluster1	C_cluster3	A_cluster2	C_cluster1	A_cluster2	C_cluster2	A_cluster2	C_cluster3	A_cluster3	C_cluster1	A_cluster3	C_cluster2	A_cluster3	C_cluster3
ko (pathway)	ko00053	ko00130	ko00053	ko00622	ko00053	ko01055	ko00785	ko00130	ko00785	ko00622	ko00785	ko01055	ko00710	ko00130	ko00710	ko00622	ko00710	ko01055
	ko00520	ko04922	ko00520	ko00523	ko00520	ko03018	ko02010	ko04922	ko02010	ko00523	ko02010	ko03018	ko01120	ko04922	ko01120	ko00523	ko01120	ko03018
	ko00525	ko04917	ko00525	ko05230	ko00525	ko00564	ko02024	ko04917	ko02024	ko05230	ko02024	ko00564	ko02020	ko04917	ko02020	ko05230	ko02020	ko00564
	ko05205	ko04621	ko05205	ko04910	ko05205	ko00471	ko04727	ko04621	ko04727	ko04910	ko04727	ko00471	ko00030	ko04621	ko00030	ko04910	ko00030	ko00471
	ko00531	ko04214	ko00531	ko00240	ko00531	ko00030	ko04940	ko04214	ko04940	ko00240	ko04940	ko00030	ko00625	ko04214	ko00625	ko00240	ko00625	ko00030
	ko00621	ko04152	ko00621	ko00195	ko00621		ko04724	ko04152	ko04724	ko00195	ko04724		ko00640	ko04152	ko00640	ko00195	ko00640
	ko03440	ko03420	ko03440	ko04920	ko03440		ko03018	ko03420	ko03018	ko04920	ko03018		ko00740	ko03420	ko00740	ko04920	ko00740
	ko05231	ko02020	ko05231	ko04622	ko05231		ko05200	ko02020	ko05200	ko04622	ko05200		ko00860	ko02020	ko00860	ko04622	ko00860
	ko05134	ko00970	ko05134	ko04070	ko05134		ko00680	ko00970	ko00680	ko04070	ko00680		ko00900	ko00970	ko00900	ko04070	ko00900
	ko00270	ko00720	ko00270	ko04066	ko00270			ko00720		ko04066			ko00982	ko00720	ko00982	ko04066	ko00982
	ko01212	ko00650	ko01212	ko03013	ko01212			ko00650		ko03013			ko01220	ko00650	ko01220	ko03013	ko01220
	ko00010	ko00300	ko00010	ko01110	ko00010			ko00300		ko01110			ko03430	ko00300	ko03430	ko01110	ko03430
	ko00051	ko00280	ko00051	ko01100	ko00051			ko00280		ko01100			ko04918	ko00280	ko04918	ko01100	ko04918
	ko00061	ko00020	ko00061	ko00860	ko00061			ko00020		ko00860			ko00072	ko00020	ko00072	ko00860	ko00072
	ko00220	ko05418	ko00220	ko00770	ko00220			ko05418		ko00770			ko00626	ko05418	ko00626	ko00770	ko00626
	ko00250	ko05219	ko00250	ko00525	ko00250			ko05219		ko00525			ko03410	ko05219	ko03410	ko00525	ko03410
	ko00260	ko05200	ko00260	ko00473	ko00260			ko05200		ko00473			ko03060	ko05200	ko03060	ko00473	ko03060
	ko00290	ko05152	ko00290	ko00362	ko00290			ko05152		ko00362				ko05152		ko00362
	ko00311	ko05150	ko00311	ko00340	ko00311			ko05150		ko00340				ko05150		ko00340
	ko00330	ko05133	ko00330	ko00330	ko00330			ko05133		ko00330				ko05133		ko00330
	ko00332	ko05132	ko00332		ko00332			ko05132						ko05132
	ko00340	ko04974	ko00340		ko00340			ko04974						ko04974
	ko00350	ko04940	ko00350		ko00350			ko04940						ko04940
	ko00360	ko04714	ko00360		ko00360			ko04714						ko04714
	ko00405	ko04626	ko00405		ko00405			ko04626						ko04626
	ko00450	ko04216	ko00450		ko00450			ko04216						ko04216
	ko00480	ko04146	ko00480		ko00480			ko04146						ko04146
	ko00510	ko04142	ko00510		ko00510			ko04142						ko04142
	ko00511	ko04112	ko00511		ko00511			ko04112						ko04112
	ko00550	ko04016	ko00550		ko00550			ko04016						ko04016
	ko00571	ko03320	ko00571		ko00571			ko03320						ko03320
	ko00600	ko03060	ko00600		ko00600			ko03060						ko03060
	ko00603	ko03020	ko00603		ko00603			ko03020						ko03020
	ko00630	ko02060	ko00630		ko00630			ko02060						ko02060
	ko00660	ko02040	ko00660		ko00660			ko02040						ko02040
	ko00760	ko02030	ko00760		ko00760			ko02030						ko02030
	ko00770	ko02025	ko00770		ko00770			ko02025						ko02025
	ko00780	ko02024	ko00780		ko00780			ko02024						ko02024
	ko00791	ko02010	ko00791		ko00791			ko02010						ko02010
	ko00910	ko01524	ko00910		ko00910			ko01524						ko01524
	ko01040	ko01200	ko01040		ko01040			ko01200						ko01200
	ko01051	ko01120	ko01051		ko01051			ko01120						ko01120
	ko01054	ko01053	ko01054		ko01054			ko01053						ko01053
	ko01100	ko00940	ko01100		ko01100			ko00940						ko00940
	ko01110	ko00930	ko01110		ko01110			ko00930						ko00930
	ko01130	ko00910	ko01130		ko01130			ko00910						ko00910
	ko01210	ko00790	ko01210		ko01210			ko00790						ko00790
	ko01230	ko00670	ko01230		ko01230			ko00670						ko00670
	ko01523	ko00630	ko01523		ko01523			ko00630						ko00630
	ko01524	ko00604	ko01524		ko01524			ko00604						ko00604
	ko02025	ko00603	ko02025		ko02025			ko00603						ko00603
	ko02030	ko00600	ko02030		ko02030			ko00600						ko00600
	ko02060	ko00562	ko02060		ko02060			ko00562						ko00562
	ko03008	ko00550	ko03008		ko03008			ko00550						ko00550
	ko03013	ko00540	ko03013		ko03013			ko00540						ko00540
	ko03070	ko00531	ko03070		ko03070			ko00531						ko00531
	ko03320	ko00520	ko03320		ko03320			ko00520						ko00520
	ko04016	ko00513	ko04016		ko04016			ko00513						ko00513
	ko04072	ko00511	ko04072		ko04072			ko00511						ko00511
	ko04146	ko00500	ko04146		ko04146			ko00500						ko00500
	ko04212	ko00480	ko04212		ko04212			ko00480						ko00480
	ko04213	ko00410	ko04213		ko04213			ko00410						ko00410
	ko04216	ko00380	ko04216		ko04216			ko00380						ko00380
	ko04622	ko00360	ko04622		ko04622			ko00360						ko00360
	ko04714	ko00310	ko04714		ko04714			ko00310						ko00310
	ko04920	ko00281	ko04920		ko04920			ko00281						ko00281
	ko04930	ko00261	ko04930		ko04930			ko00261						ko00261
	ko04973	ko00230	ko04973		ko04973			ko00230						ko00230
	ko05010	ko00190	ko05010		ko05010			ko00190						ko00190
	ko05111	ko00140	ko05111		ko05111			ko00140						ko00140
	ko05120	ko00071	ko05120		ko05120			ko00071						ko00071
	ko05150	ko00040	ko05150		ko05150			ko00040						ko00040
	ko05152	ko00010	ko05152		ko05152			ko00010						ko00010
	ko05165		ko05165		ko05165
	ko05203		ko05203		ko05203
	ko05219		ko05219		ko05219
	ko05340		ko05340		ko05340
	ko02026		ko02026		ko02026
	ko03030		ko03030		ko03030
	ko00140		ko00140		ko00140
	ko00261		ko00261		ko00261
	ko00400		ko00400		ko00400
	ko00908		ko00908		ko00908
	ko00670		ko00670		ko00670
	ko00195		ko00195		ko00195
	ko04217		ko04217		ko04217
	ko03010		ko03010		ko03010
	ko04142		ko04142		ko04142
	ko03420		ko03420		ko03420
	ko01501		ko01501		ko01501
	ko00333		ko00333		ko00333
	ko00280		ko00280		ko00280
	ko04070		ko04070		ko04070
	ko04152		ko04152		ko04152
	ko00473		ko00473		ko00473
	ko00401		ko00401		ko00401
	ko00500		ko00500		ko00500
	ko00440		ko00440		ko00440
	ko04214		ko04214		ko04214
	ko01053		ko01053		ko01053
	ko00121		ko00121		ko00121
	ko04066		ko04066		ko04066
	ko00040		ko00040		ko00040
	ko00633		ko00633		ko00633
	ko00960		ko00960		ko00960
	ko01503		ko01503		ko01503
	ko00562		ko00562		ko00562
	ko03020		ko03020		ko03020
	ko04122		ko04122		ko04122
	ko01055		ko01055		ko01055
	ko00730		ko00730		ko00730
	ko00620		ko00620		ko00620
	ko04931		ko04931		ko04931
	ko00460		ko00460		ko00460

## Sheet: 5M
Number of shared pathways	19		23		9		6		2		0		12		1		0
Cluster	A_cluster1	C_cluster1	A_cluster1	C_cluster2	A_cluster1	C_cluster3	A_cluster2	C_cluster1	A_cluster2	C_cluster2	A_cluster2	C_cluster3	A_cluster3	C_cluster1	A_cluster3	C_cluster2	A_cluster3	C_cluster3
ko (pathway)	ko00020	name	ko00020	ko00010	ko00020	ko00030	ko00270	name	ko00270	ko00010	ko00270	ko00030	ko00525	name	ko00525	ko00010	ko00525	ko00030
	ko00100	ko00020	ko00100	ko00130	ko00100	ko00120	ko00450	ko00020	ko00450	ko00130	ko00450	ko00120	ko00830	ko00020	ko00830	ko00130	ko00830	ko00120
	ko00120	ko00190	ko00120	ko00360	ko00120	ko00405	ko00523	ko00190	ko00523	ko00360	ko00523	ko00405	ko00908	ko00190	ko00908	ko00360	ko00908	ko00405
	ko00121	ko00330	ko00121	ko00471	ko00121	ko00500	ko00622	ko00330	ko00622	ko00471	ko00622	ko00500	ko00980	ko00330	ko00980	ko00471	ko00980	ko00500
	ko00130	ko00550	ko00130	ko00540	ko00130	ko00520	ko00780	ko00550	ko00780	ko00540	ko00780	ko00520	ko04214	ko00550	ko04214	ko00540	ko04214	ko00520
	ko00140	ko00562	ko00140	ko03060	ko00140	ko00561	ko00950	ko00562	ko00950	ko03060	ko00950	ko00561	ko05152	ko00562	ko05152	ko03060	ko05152	ko00561
	ko00190	ko00633	ko00190	ko03320	ko00190	ko00565	ko01040	ko00633	ko01040	ko03320	ko01040	ko00565	ko05230	ko00633	ko05230	ko03320	ko05230	ko00565
	ko00430	ko00790	ko00430	ko04016	ko00430	ko00900	ko03008	ko00790	ko03008	ko04016	ko03008	ko00900	ko00051	ko00790	ko00051	ko04016	ko00051	ko00900
	ko00511	ko01502	ko00511	ko04211	ko00511	ko00910	ko03030	ko01502	ko03030	ko04211	ko03030	ko00910	ko00220	ko01502	ko00220	ko04211	ko00220	ko00910
	ko00513	ko02026	ko00513	ko04212	ko00513	ko00930	ko04122	ko02026	ko04122	ko04212	ko04122	ko00930	ko04141	ko02026	ko04141	ko04212	ko04141	ko00930
	ko00521	ko03070	ko00521	ko00460	ko00521	ko01210	ko04930	ko03070	ko04930	ko00460	ko04930	ko01210	ko04146	ko03070	ko04146	ko00460	ko04146	ko01210
	ko00524	ko04011	ko00524	ko01040	ko00524	ko01220	ko04931	ko04011	ko04931	ko01040	ko04931	ko01220	ko00195	ko04011	ko00195	ko01040	ko00195	ko01220
	ko00531	ko04213	ko00531	ko00053	ko00531	ko02024	ko05111	ko04213	ko05111	ko00053	ko05111	ko02024	ko00310	ko04213	ko00310	ko00053	ko00310	ko02024
	ko00540	ko04930	ko00540	ko00072	ko00540	ko02060	ko05206	ko04930	ko05206	ko00072	ko05206	ko02060	ko00380	ko04930	ko00380	ko00072	ko00380	ko02060
	ko00564	ko05014	ko00564	ko00310	ko00564	ko04013	ko00473	ko05014	ko00473	ko00310	ko00473	ko04013	ko00410	ko05014	ko00410	ko00310	ko00410	ko04013
	ko00565	ko05016	ko00565	ko00620	ko00565	ko04068	ko03320	ko05016	ko03320	ko00620	ko03320	ko04068	ko00970	ko05016	ko00970	ko00620	ko00970	ko04068
	ko00600	ko05134	ko00600	ko00670	ko00600	ko05225	ko00332	ko05134	ko00332	ko00670	ko00332	ko05225	ko00982	ko05134	ko00982	ko00670	ko00982	ko05225
	ko00603	ko05200	ko00603	ko00710	ko00603	ko01524	ko00333	ko05200	ko00333	ko00710	ko00333	ko01524	ko01200	ko05200	ko01200	ko00710	ko01200	ko01524
	ko00604	ko00052	ko00604	ko00903	ko00604	ko04216	ko00960	ko00052	ko00960	ko00903	ko00960	ko04216	ko03010	ko00052	ko03010	ko00903	ko03010	ko04216
	ko00623	ko00195	ko00623	ko02025	ko00623	ko01051	ko04920	ko00195	ko04920	ko02025	ko04920	ko01051	ko03420	ko00195	ko03420	ko02025	ko03420	ko01051
	ko00625	ko00240	ko00625	ko04217	ko00625		ko04973	ko00240	ko04973	ko04217	ko04973		ko04922	ko00240	ko04922	ko04217	ko04922
	ko00633	ko00380	ko00633	ko04724	ko00633		ko00740	ko00380	ko00740	ko04724	ko00740		ko05132	ko00380	ko05132	ko04724	ko05132
	ko00785	ko00410	ko00785	ko04727	ko00785			ko00410		ko04727			ko05133	ko00410	ko05133	ko04727	ko05133
	ko00790	ko00524	ko00790	ko00140	ko00790			ko00524		ko00140			ko05205	ko00524	ko05205	ko00140	ko05205
	ko00860	ko00940	ko00860	ko00480	ko00860			ko00940		ko00480			ko05418	ko00940	ko05418	ko00480	ko05418
	ko00900	ko01200	ko00900	ko00511	ko00900			ko01200		ko00511			ko05010	ko01200	ko05010	ko00511	ko05010
	ko00906	ko02030	ko00906	ko00531	ko00906			ko02030		ko00531			ko05165	ko02030	ko05165	ko00531	ko05165
	ko00909	ko02040	ko00909	ko00564	ko00909			ko02040		ko00564			ko05203	ko02040	ko05203	ko00564	ko05203
	ko01062	ko04122	ko01062	ko00600	ko01062			ko04122		ko00600			ko00300	ko04122	ko00300	ko00600	ko00300
	ko01220	ko04141	ko01220	ko00603	ko01220			ko04141		ko00603				ko04141		ko00603
	ko01501	ko04260	ko01501	ko00730	ko01501			ko04260		ko00730				ko04260		ko00730
	ko01503	ko04626	ko01503	ko00785	ko01503			ko04626		ko00785				ko04626		ko00785
	ko03070	ko04920	ko03070	ko01523	ko03070			ko04920		ko01523				ko04920		ko01523
	ko03410	ko04922	ko03410	ko03018	ko03410			ko04922		ko03018				ko04922		ko03018
	ko03440	ko04931	ko03440	ko04142	ko03440			ko04931		ko04142				ko04931		ko04142
	ko04011	ko04932	ko04011	ko04940	ko04011			ko04932		ko04940				ko04932		ko04940
	ko04013	ko04974	ko04013	ko00640	ko04013			ko04974		ko00640				ko04974		ko00640
	ko04066	ko05010	ko04066	ko00650	ko04066			ko05010		ko00650				ko05010		ko00650
	ko04068	ko05012	ko04068	ko01120	ko04068			ko05012		ko01120				ko05012		ko01120
	ko04142	ko05165	ko04142	ko00750	ko04142			ko05165		ko00750				ko05165		ko00750
	ko04151	ko05203	ko04151	ko00513	ko04151			ko05203		ko00513				ko05203		ko00513
	ko04152	ko00051	ko04152	ko00604	ko04152			ko00051		ko00604				ko00051		ko00604
	ko04211	ko00981	ko04211	ko00627	ko04211			ko00981		ko00627				ko00981		ko00627
	ko04910	ko03013	ko04910	ko00660	ko04910			ko03013		ko00660				ko03013		ko00660
	ko04917	ko03030	ko04917	ko04066	ko04917			ko03030		ko04066				ko03030		ko04066
	ko04919	ko05120	ko04919		ko04919			ko05120						ko05120
	ko04940	ko05132	ko04940		ko04940			ko05132						ko05132
	ko04964	ko00592	ko04964		ko04964			ko00592						ko00592
	ko05014	ko00622	ko05014		ko05014			ko00622						ko00622
	ko05016	ko00720	ko05016		ko05016			ko00720						ko00720
	ko05225	ko00791	ko05225		ko05225			ko00791						ko00791
	ko05340	ko05230	ko05340		ko05340			ko05230						ko05230
	ko00030	ko00430	ko00030		ko00030			ko00430						ko00430
	ko00440	ko01055	ko00440		ko00440			ko01055						ko01055
	ko00480	ko01501	ko00480		ko00480			ko01501						ko01501
	ko00561	ko04910	ko00561		ko00561			ko04910						ko04910
	ko00627	ko04919	ko00627		ko00627			ko04919						ko04919
	ko00640	ko04964	ko00640		ko00640			ko04964						ko04964
	ko00730	ko00440	ko00730		ko00730			ko00440						ko00440
	ko00770	ko00909	ko00770		ko00770			ko00909						ko00909
	ko01055	ko01503	ko01055		ko01055			ko01503						ko01503
	ko01523	ko04152	ko01523		ko01523			ko04152						ko04152
	ko03018		ko03018		ko03018
	ko04724		ko04724		ko04724
	ko04727		ko04727		ko04727

## Sheet: 6M
Number of shared pathways	15		0		0		0		0		0		0		7		0
Cluster	A_cluster1	C_cluster1	A_cluster1	C_cluster2	A_cluster1	C_cluster3	A_cluster2	C_cluster1	A_cluster2	C_cluster2	A_cluster2	C_cluster3	A_cluster3	C_cluster1	A_cluster3	C_cluster2	A_cluster3	C_cluster3
ko (pathway)	ko00140	ko00630	ko00140	ko00230	ko00140	ko00010	ko00071	ko00630	ko00071	ko00230	ko00071	ko00010	ko00430	ko00630	ko00430	ko00230	ko00430	ko00010
	ko00600	ko00633	ko00600	ko00430	ko00600	ko00260	ko00072	ko00633	ko00072	ko00430	ko00072	ko00260	ko04612	ko00633	ko04612	ko00430	ko04612	ko00260
	ko00785	ko00785	ko00785	ko00480	ko00785	ko00290	ko00281	ko00785	ko00281	ko00480	ko00281	ko00290	ko04657	ko00785	ko04657	ko00480	ko04657	ko00290
	ko00770	ko04940	ko00770	ko04612	ko00770	ko00405	ko00310	ko04940	ko00310	ko04612	ko00310	ko00405	ko04659	ko04940	ko04659	ko04612	ko04659	ko00405
	ko00511	ko00140	ko00511	ko04657	ko00511	ko00440	ko00362	ko00140	ko00362	ko04657	ko00362	ko00440	ko04914	ko00140	ko04914	ko04657	ko04914	ko00440
	ko00513	ko00511	ko00513	ko04659	ko00513	ko00500	ko00380	ko00511	ko00380	ko04659	ko00380	ko00500	ko04915	ko00511	ko04915	ko04659	ko04915	ko00500
	ko00531	ko00513	ko00531	ko04914	ko00531	ko00660	ko00592	ko00513	ko00592	ko04914	ko00592	ko00660	ko05215	ko00513	ko05215	ko04914	ko05215	ko00660
	ko00540	ko00531	ko00540	ko04915	ko00540	ko01100	ko00642	ko00531	ko00642	ko04915	ko00642	ko01100	ko00900	ko00531	ko00900	ko04915	ko00900	ko01100
	ko00603	ko00540	ko00603	ko05215	ko00603	ko01110	ko00643	ko00540	ko00643	ko05215	ko00643	ko01110		ko00540		ko05215		ko01110
	ko00604	ko00600	ko00604	ko04217	ko00604	ko01130	ko00903	ko00600	ko00903	ko04217	ko00903	ko01130		ko00600		ko04217		ko01130
	ko00909	ko00603	ko00909		ko00909	ko01210	ko00930	ko00603	ko00930		ko00930	ko01210		ko00603				ko01210
	ko03410	ko00604	ko03410		ko03410	ko05219	ko03060	ko00604	ko03060		ko03060	ko05219		ko00604				ko05219
	ko04068	ko00770	ko04068		ko04068	ko02010		ko00770				ko02010		ko00770				ko02010
	ko04142	ko04068	ko04142		ko04142	ko00790		ko04068				ko00790		ko04068				ko00790
	ko04152	ko04142	ko04152		ko04152			ko04142						ko04142
	ko04211	ko04211	ko04211		ko04211			ko04211						ko04211
	ko04917	ko04917	ko04917		ko04917			ko04917						ko04917
	ko04940	ko00625	ko04940		ko04940			ko00625						ko00625
	ko04151		ko04151		ko04151
	ko01503		ko01503		ko01503

## Sheet: 7M
Number of shared pathways	23		0		0		2		0		1		7		5		0
Cluster	A_cluster1	C_cluster1	A_cluster1	C_cluster2	A_cluster1	C_cluster3	A_cluster2	C_cluster1	A_cluster2	C_cluster2	A_cluster2	C_cluster3	A_cluster3	C_cluster1	A_cluster3	C_cluster2	A_cluster3	C_cluster3
ko (pathway)	ko00010	ko00010	ko00010	ko00511	ko00010	ko00071	ko00521	ko00010	ko00521	ko00511	ko00521	ko00071	ko04212	ko00010	ko04212	ko00511	ko04212	ko00071
	ko00053	ko00020	ko00053	ko00513	ko00053	ko00281	ko00524	ko00020	ko00524	ko00513	ko00524	ko00281	ko00140	ko00020	ko00140	ko00513	ko00140	ko00281
	ko00230	ko00051	ko00230	ko00531	ko00230	ko00362	ko00720	ko00051	ko00720	ko00531	ko00720	ko00362	ko00513	ko00051	ko00513	ko00531	ko00513	ko00362
	ko00270	ko00053	ko00270	ko00600	ko00270	ko00643	ko00920	ko00053	ko00920	ko00600	ko00920	ko00643	ko00531	ko00053	ko00531	ko00600	ko00531	ko00643
	ko00471	ko00190	ko00471	ko00603	ko00471	ko00650	ko00950	ko00190	ko00950	ko00603	ko00950	ko00650	ko00604	ko00190	ko00604	ko00603	ko00604	ko00650
	ko00480	ko00230	ko00480	ko00604	ko00480	ko00903	ko00984	ko00230	ko00984	ko00604	ko00984	ko00903	ko00730	ko00230	ko00730	ko00604	ko00730	ko00903
	ko00500	ko00270	ko00500	ko00620	ko00500	ko00930	ko01053	ko00270	ko01053	ko00620	ko01053	ko00930	ko03018	ko00270	ko03018	ko00620	ko03018	ko00930
	ko00621	ko00290	ko00621	ko00625	ko00621		ko04922	ko00290	ko04922	ko00625	ko04922		ko04068	ko00290	ko04068	ko00625	ko04068
	ko00791	ko00340	ko00791	ko04142	ko00791		ko00311	ko00340	ko00311	ko04142	ko00311		ko04211	ko00340	ko04211	ko04142	ko04211
	ko01210	ko00400	ko01210		ko01210		ko00523	ko00400	ko00523		ko00523		ko04152	ko00400	ko04152		ko04152
	ko02010	ko00405	ko02010		ko02010		ko00052	ko00405	ko00052		ko00052		ko00405	ko00405	ko00405		ko00405
	ko02060	ko00480	ko02060		ko02060		ko00650	ko00480	ko00650		ko00650		ko00540	ko00480	ko00540		ko00540
	ko04612	ko00500	ko04612		ko04612		ko00680	ko00500	ko00680		ko00680		ko00603	ko00500	ko00603		ko00603
	ko04657	ko00520	ko04657		ko04657		ko01200	ko00520	ko01200		ko01200		ko04142	ko00520	ko04142		ko04142
	ko04659	ko00523	ko04659		ko04659		ko02020	ko00523	ko02020		ko02020		ko04917	ko00523	ko04917		ko04917
	ko04914	ko00550	ko04914		ko04914		ko04112	ko00550	ko04112		ko04112		ko04940	ko00550	ko04940		ko04940
	ko04915	ko00621	ko04915		ko04915		ko04974	ko00621	ko04974		ko04974		ko00627	ko00621	ko00627		ko00627
	ko05215	ko00630	ko05215		ko05215		ko05133	ko00630	ko05133		ko05133		ko00785	ko00630	ko00785		ko00785
	ko05219	ko00660	ko05219		ko05219			ko00660					ko01503	ko00660	ko01503		ko01503
	ko00290	ko00670	ko00290		ko00290			ko00670					ko03410	ko00670	ko03410		ko03410
	ko00401	ko00730	ko00401		ko00401			ko00730						ko00730
	ko00660	ko00770	ko00660		ko00660			ko00770						ko00770
	ko01230	ko00790	ko01230		ko01230			ko00790						ko00790
	ko01110	ko00791	ko01110		ko01110			ko00791						ko00791
	ko01130	ko00910	ko01130		ko01130			ko00910						ko00910
		ko00966						ko00966						ko00966
		ko01051						ko01051						ko01051
		ko01054						ko01054						ko01054
		ko01100						ko01100						ko01100
		ko01110						ko01110						ko01110
		ko01130						ko01130						ko01130
		ko01200						ko01200						ko01200
		ko01210						ko01210						ko01210
		ko01230						ko01230						ko01230
		ko01523						ko01523						ko01523
		ko01524						ko01524						ko01524
		ko02010						ko02010						ko02010
		ko02024						ko02024						ko02024
		ko02025						ko02025						ko02025
		ko02060						ko02060						ko02060
		ko04068						ko04068						ko04068
		ko04072						ko04072						ko04072
		ko04146						ko04146						ko04146
		ko04151						ko04151						ko04151
		ko04152						ko04152						ko04152
		ko04211						ko04211						ko04211
		ko04217						ko04217						ko04217
		ko04612						ko04612						ko04612
		ko04622						ko04622						ko04622
		ko04657						ko04657						ko04657
		ko04659						ko04659						ko04659
		ko04910						ko04910						ko04910
		ko04914						ko04914						ko04914
		ko04915						ko04915						ko04915
		ko04917						ko04917						ko04917
		ko04973						ko04973						ko04973
		ko05016						ko05016						ko05016
		ko05132						ko05132						ko05132
		ko05150						ko05150						ko05150
		ko05200						ko05200						ko05200
		ko05215						ko05215						ko05215
		ko05219						ko05219						ko05219
		ko00540						ko00540						ko00540

## Sheet: 8M
Number of shared pathways	0		0		0		1		0		6		7		0		0
Cluster	A_cluster1	C_cluster1	A_cluster1	C_cluster2	A_cluster1	C_cluster3	A_cluster2	C_cluster1	A_cluster2	C_cluster2	A_cluster2	C_cluster3	A_cluster3	C_cluster1	A_cluster3	C_cluster2	A_cluster3	C_cluster3
ko (pathway)	ko00310	ko00100	ko00310	ko00010	ko00310	ko04612	ko00401	ko00100	ko01130	ko00010	ko01130	ko04612	ko00140	ko00100	ko00140	ko00010	ko00140	ko04612
	ko00071	ko00140	ko00071	ko00561	ko00071	ko04657	ko00620	ko00140	ko04151	ko00561	ko04151	ko04657	ko00190	ko00140	ko00190	ko00561	ko00190	ko04657
	ko00072	ko00511	ko00072	ko00630	ko00072	ko04659	ko00790	ko00511	ko00401	ko00630	ko00401	ko04659	ko00511	ko00511	ko00511	ko00630	ko00511	ko04659
	ko00195	ko00513	ko00195	ko00680	ko00195	ko04914	ko01130	ko00513	ko00790	ko00680	ko00790	ko04914	ko00513	ko00513	ko00513	ko00680	ko00513	ko04914
	ko00280	ko00531	ko00280	ko00710	ko00280	ko04915	ko01230	ko00531	ko01230	ko00710	ko01230	ko04915	ko00531	ko00531	ko00531	ko00710	ko00531	ko04915
	ko00281	ko00565	ko00281	ko02060	ko00281	ko05215	ko02010	ko00565	ko04612	ko02060	ko04612	ko05215	ko00540	ko00565	ko00540	ko02060	ko00540	ko05215
	ko00360	ko00600	ko00360	ko03440	ko00360		ko04151	ko00600	ko04657	ko03440	ko04657		ko00600	ko00600	ko00600	ko03440	ko00600
	ko00362	ko00603	ko00362		ko00362		ko04612	ko00603	ko04659		ko04659		ko00603	ko00603	ko00604		ko00604
	ko00380	ko00604	ko00380		ko00380		ko04657	ko00604	ko04914		ko04914		ko00604	ko00604	ko00603		ko00603
	ko00410	ko00623	ko00410		ko00410		ko04659	ko00623	ko04915		ko04915			ko00623
	ko00592	ko00770	ko00592		ko00592		ko04914	ko00770	ko05200		ko05200			ko00770
	ko00627	ko00785	ko00627		ko00627		ko04915	ko00785	ko05215		ko05215			ko00785
	ko00640	ko00906	ko00640		ko00640		ko05200	ko00906	ko00620		ko00620			ko00906
	ko00642	ko00909	ko00642		ko00642		ko05215	ko00909	ko02010		ko02010			ko00909
	ko00643	ko01062	ko00643		ko00643			ko01062						ko01062
	ko00650	ko01501	ko00650		ko00650			ko01100						ko01100
	ko00903	ko01503	ko00903		ko00903			ko01501						ko01501
	ko00930	ko03018	ko00930		ko00930			ko01503						ko01503
	ko01120	ko04142	ko01120		ko01120			ko02010						ko02010
	ko01212	ko04152	ko01212		ko01212			ko03018						ko03018
	ko02020	ko04934	ko02020		ko02020			ko04142						ko04142
	ko03010	ko04940	ko03010		ko03010			ko04152						ko04152
	ko03060	ko05211	ko03060		ko03060			ko04934						ko04934
		ko02010						ko04940						ko04940
		ko01100						ko05211						ko05211

## Sheet: 9M
Number of shared pathways	13		2		1		8		5		1		1		12		2
Cluster	A_cluster1	C_cluster1	A_cluster1	C_cluster2	A_cluster1	C_cluster3	A_cluster2	C_cluster1	A_cluster2	C_cluster2	A_cluster2	C_cluster3	A_cluster3	C_cluster1	A_cluster3	C_cluster2	A_cluster3	C_cluster3
ko (pathway)	ko00340	ko00010	ko00340	ko00281	ko00340	ko00270	ko00071	ko00010	ko00071	ko00281	ko00071	ko00270	ko00140	ko00010	ko00140	ko00281	ko00140	ko00270
	ko00966	ko00020	ko00966	ko00430	ko00966	ko00310	ko00072	ko00020	ko00072	ko00430	ko00072	ko00310	ko00511	ko00020	ko00511	ko00430	ko00511	ko00310
	ko04151	ko00030	ko04151	ko00480	ko04151	ko00660	ko00281	ko00030	ko00281	ko00480	ko00281	ko00660	ko00513	ko00030	ko00513	ko00480	ko00513	ko00660
	ko04612	ko00051	ko04612	ko00525	ko04612	ko00910	ko00310	ko00051	ko00310	ko00525	ko00310	ko00910	ko00531	ko00051	ko00531	ko00525	ko00531	ko00910
	ko04657	ko00072	ko04657	ko00750	ko04657	ko00966	ko00362	ko00072	ko00362	ko00750	ko00362	ko00966	ko00600	ko00072	ko00600	ko00750	ko00600	ko00966
	ko04659	ko00121	ko04659	ko01524	ko04659	ko04146	ko00380	ko00121	ko00380	ko01524	ko00380	ko04146	ko00603	ko00121	ko00603	ko01524	ko00603	ko04146
	ko04714	ko00130	ko04714	ko03020	ko04714	ko04918	ko00523	ko00130	ko00523	ko03020	ko00523	ko04918	ko00604	ko00130	ko00604	ko03020	ko00604	ko04918
	ko04914	ko00190	ko04914	ko03420	ko04914	ko05132	ko00592	ko00190	ko00592	ko03420	ko00592	ko05132	ko00660	ko00190	ko00660	ko03420	ko00660	ko05132
	ko04915	ko00240	ko04915	ko05205	ko04915	ko05340	ko00627	ko00240	ko00627	ko05205	ko00627	ko05340	ko01503	ko00240	ko01503	ko05205	ko01503	ko05340
	ko05215	ko00290	ko05215	ko00053	ko05215		ko00640	ko00290	ko00640	ko00053	ko00640		ko04142	ko00290	ko04142	ko00053	ko04142
	ko00290	ko00330	ko00290	ko00140	ko00290		ko00642	ko00330	ko00642	ko00140	ko00642		ko04621	ko00330	ko04621	ko00140	ko04621
	ko00400	ko00340	ko00400	ko00195	ko00400		ko00643	ko00340	ko00643	ko00195	ko00643		ko05150	ko00340	ko05150	ko00195	ko05150
	ko00405	ko00380	ko00405	ko00360	ko00405		ko00650	ko00380	ko00650	ko00360	ko00650		ko00940	ko00380	ko00940	ko00360	ko00940
	ko00473	ko00400	ko00473	ko00460	ko00473		ko00903	ko00400	ko00903	ko00460	ko00903		ko00480	ko00400	ko00480	ko00460	ko00480
	ko01210	ko00401	ko01210	ko00510	ko01210		ko00930	ko00401	ko00930	ko00510	ko00930		ko04146	ko00401	ko04146	ko00510	ko04146
	ko04152	ko00405	ko04152	ko00511	ko04152		ko01057	ko00405	ko01057	ko00511	ko01057		ko05418	ko00405	ko05418	ko00511	ko05418
	ko04910	ko00410	ko04910	ko00600	ko04910		ko02020	ko00410	ko02020	ko00600	ko02020			ko00410		ko00600
		ko00473		ko00603			ko00280	ko00473	ko00280	ko00603	ko00280			ko00473		ko00603
		ko00500		ko00620				ko00500		ko00620				ko00500		ko00620
		ko00540		ko00643				ko00540		ko00643				ko00540		ko00643
		ko00550		ko00791				ko00550		ko00791				ko00550		ko00791
		ko00561		ko00930				ko00561		ko00930				ko00561		ko00930
		ko00562		ko00950				ko00562		ko00950				ko00562		ko00950
		ko00592		ko01503				ko00592		ko01503				ko00592		ko01503
		ko00626		ko02020				ko00626		ko02020				ko00626		ko02020
		ko00640		ko04016				ko00640		ko04016				ko00640		ko04016
		ko00650		ko04072				ko00650		ko04072				ko00650		ko04072
		ko00680		ko04112				ko00680		ko04112				ko00680		ko04112
		ko00720		ko04217				ko00720		ko04217				ko00720		ko04217
		ko00770		ko04931				ko00770		ko04931				ko00770		ko04931
		ko00790		ko05206				ko00790		ko05206				ko00790		ko05206
		ko00903		ko05231				ko00903		ko05231				ko00903		ko05231
		ko00960		ko00071				ko00960		ko00071				ko00960		ko00071
		ko00983		ko00513				ko00983		ko00513				ko00983		ko00513
		ko01054		ko00531				ko01054		ko00531				ko01054		ko00531
		ko01055		ko00604				ko01055		ko00604				ko01055		ko00604
		ko01110		ko00780				ko01110		ko00780				ko01110		ko00780
		ko01120		ko00940				ko01120		ko00940				ko01120		ko00940
		ko01130		ko02025				ko01130		ko02025				ko01130		ko02025
		ko01200		ko03320				ko01200		ko03320				ko01200		ko03320
		ko01210		ko04142				ko01210		ko04142				ko01210		ko04142
		ko01220		ko04152				ko01220		ko04152				ko01220		ko04152
		ko01230		ko04216				ko01230		ko04216				ko01230		ko04216
		ko02030		ko04910				ko02030		ko04910				ko02030		ko04910
		ko03013		ko04920				ko03013		ko04920				ko03013		ko04920
		ko04013		ko05133				ko04013		ko05133				ko04013		ko05133
		ko04068		ko05418				ko04068		ko05418				ko04068		ko05418
		ko04210						ko04210						ko04210
		ko04211						ko04211						ko04211
		ko04214						ko04214						ko04214
		ko04626						ko04626						ko04626
		ko04714						ko04714						ko04714
		ko04917						ko04917						ko04917
		ko04922						ko04922						ko04922
		ko05200						ko05200						ko05200
		ko05230						ko05230						ko05230
		ko00052						ko00052						ko00052
		ko00120						ko00120						ko00120
		ko00220						ko00220						ko00220
		ko00311						ko00311						ko00311
		ko00333						ko00333						ko00333
		ko00524						ko00524						ko00524
		ko00621						ko00621						ko00621
		ko00622						ko00622						ko00622
		ko00633						ko00633						ko00633
		ko00730						ko00730						ko00730
		ko00981						ko00981						ko00981
		ko01040						ko01040						ko01040
		ko01501						ko01501						ko01501
		ko02026						ko02026						ko02026
		ko02040						ko02040						ko02040
		ko03018						ko03018						ko03018
		ko03070						ko03070						ko03070
		ko04011						ko04011						ko04011
		ko04141						ko04141						ko04141
		ko04212						ko04212						ko04212
		ko04260						ko04260						ko04260
		ko04724						ko04724						ko04724
		ko04930						ko04930						ko04930
		ko04932						ko04932						ko04932
		ko04964						ko04964						ko04964
		ko05010						ko05010						ko05010
		ko05012						ko05012						ko05012
		ko05014						ko05014						ko05014
		ko05016						ko05016						ko05016
		ko05111						ko05111						ko05111
		ko05134						ko05134						ko05134
		ko05165						ko05165						ko05165
		ko05203						ko05203						ko05203
		ko00230						ko00230						ko00230
		ko00260						ko00260						ko00260
		ko00280						ko00280						ko00280
		ko00520						ko00520						ko00520
		ko00523						ko00523						ko00523
		ko00630						ko00630						ko00630
		ko01100						ko01100						ko01100
		ko02024						ko02024						ko02024
		ko02060						ko02060						ko02060
		ko03008						ko03008						ko03008
		ko03010						ko03010						ko03010
		ko04066						ko04066						ko04066
		ko04070						ko04070						ko04070
		ko04612						ko04612						ko04612
		ko04657						ko04657						ko04657
		ko04659						ko04659						ko04659
		ko04914						ko04914						ko04914
		ko04915						ko04915						ko04915
		ko04934						ko04934						ko04934
		ko05150						ko05150						ko05150
		ko05211						ko05211						ko05211
		ko05215						ko05215						ko05215

## Sheet: 10M
Number of shared pathways	0		0		0		15		0		0		7		0		1
Cluster	A_cluster1	C_cluster1	A_cluster1	C_cluster2	A_cluster1	C_cluster3	A_cluster2	C_cluster1	A_cluster2	C_cluster2	A_cluster2	C_cluster3	A_cluster3	C_cluster1	A_cluster3	C_cluster2	A_cluster3	C_cluster3
ko (pathway)	ko00300	ko00230	ko00300	ko00473	ko00300	ko00790	ko00140	ko00230	ko00140	ko00473	ko00140	ko00790	ko02010	ko00230	ko02010	ko00473	ko02010	ko00790
	ko05205	ko01130	ko05205	ko01524	ko05205	ko00561	ko00511	ko01130	ko00511	ko01524	ko00511	ko00561	ko00790	ko01130	ko00790	ko01524	ko00790	ko00561
	ko00523	ko02060	ko00523	ko04621	ko00523	ko00630	ko00513	ko02060	ko00513	ko04621	ko00513	ko00630	ko04612	ko02060	ko04612	ko04621	ko04612	ko00630
	ko00643	ko04918	ko00643	ko05133	ko00643	ko00750	ko00531	ko04918	ko00531	ko05133	ko00531	ko00750	ko04657	ko04918	ko04657	ko05133	ko04657	ko00750
	ko00650	ko00290	ko00650	ko05152	ko00650	ko01210	ko00540	ko00290	ko00540	ko05152	ko00540	ko01210	ko04659	ko00290	ko04659	ko05152	ko04659	ko01210
	ko03010	ko00480	ko03010		ko03010	ko00401	ko00600	ko00480	ko00600		ko00600	ko00401	ko04914	ko00480	ko04914		ko04914	ko00401
	ko00071	ko04217	ko00071		ko00071		ko00603	ko04217	ko00603		ko00603		ko04915	ko04217	ko04915		ko04915
	ko00072	ko04727	ko00072		ko00072		ko00604	ko04727	ko00604		ko00604		ko05215	ko04727	ko05215		ko05215
	ko00195	ko00140	ko00195		ko00195		ko00785	ko00140	ko00785		ko00785			ko00140
	ko00280	ko00405	ko00280		ko00280		ko01100	ko00405	ko01100		ko01100			ko00405
	ko00281	ko00430	ko00281		ko00281		ko01503	ko00430	ko01503		ko01503			ko00430
	ko00310	ko04212	ko00310		ko00310		ko03018	ko04212	ko03018		ko03018			ko04212
	ko00332	ko00400	ko00332		ko00332		ko04142	ko00400	ko04142		ko04142			ko00400
	ko00360	ko00511	ko00360		ko00360		ko04151	ko00511	ko04151		ko04151			ko00511
	ko00362	ko00513	ko00362		ko00362		ko04152	ko00513	ko04152		ko04152			ko00513
	ko00380	ko00531	ko00380		ko00380		ko04212	ko00531	ko04212		ko04212			ko00531
	ko00410	ko00540	ko00410		ko00410		ko04727	ko00540	ko04727		ko04727			ko00540
	ko00592	ko00600	ko00592		ko00592		ko04940	ko00600	ko04940		ko04940			ko00600
	ko00627	ko00604	ko00627		ko00627		ko00260	ko00604	ko00260		ko00260			ko00604
	ko00640	ko00785	ko00640		ko00640		ko00730	ko00785	ko00730		ko00730			ko00785
	ko00642	ko01110	ko00642		ko00642			ko01110						ko01110
	ko00903	ko01503	ko00903		ko00903			ko01503						ko01503
	ko00930	ko04152	ko00930		ko00930			ko04152						ko04152
	ko01057	ko04910	ko01057		ko01057			ko04910						ko04910
	ko01212	ko04917	ko01212		ko01212			ko04917						ko04917
	ko01502	ko01230	ko01502		ko01502			ko01230						ko01230
	ko02020	ko02010	ko02020		ko02020			ko02010						ko02010
	ko03008	ko04612	ko03008		ko03008			ko04612						ko04612
	ko03060	ko04657	ko03060		ko03060			ko04657						ko04657
	ko05132	ko04659	ko05132		ko05132			ko04659						ko04659
	ko05230	ko04914	ko05230		ko05230			ko04914						ko04914
		ko04915						ko04915						ko04915
		ko05150						ko05150						ko05150
		ko05215						ko05215						ko05215
		ko00603						ko00603						ko00603
		ko00620						ko00620						ko00620
		ko01100						ko01100						ko01100
		ko04142						ko04142						ko04142
		ko00966						ko00966						ko00966
		ko01523						ko01523						ko01523

[truncated: 4 more sheets: 11M, 12M, 13M, 14M]
