# Supplementary material for: Short-term exposure to antibiotics begets long-term disturbance in gut microbial metabolism and molecular ecological networks
Source: Microbiome. 2024 May 7;12:80. doi: 10.1186/s40168-024-01795-z (PMC11075301; doi:10.1186/s40168-024-01795-z)
Supplement: Supplementary file 22 — Additional file 21: Table S13. Detailed information of functional networks based on the metagenomic sequencing data. [file 40168_2024_1795_MOESM21_ESM.xlsx]

## Sheet: sheet1
	Table S13 Detailed information of functional networks based on the metagenomic sequencing data
A_12M						C_12M
Pathway_name	MCODE_cluster	MCODE_node_status	MCODE_score	Degree		Pathway_name	MCODE_cluster	MCODE_node_status	MCODE_score	Degree
EGFR tyrosine kinase inhibitor resistance	Cluster 1	Seed	31	31		Endocrine resistance	Cluster 1	Seed	45	45
Non-small cell lung cancer	Cluster 1	Clustered	31	31		EGFR tyrosine kinase inhibitor resistance	Cluster 1	Clustered	45	45
Breast cancer	Cluster 1	Clustered	31	31		Non-small cell lung cancer	Cluster 1	Clustered	45	45
Endometrial cancer	Cluster 1	Clustered	31	31		Breast cancer	Cluster 1	Clustered	45	45
Melanoma	Cluster 1	Clustered	31	31		Endometrial cancer	Cluster 1	Clustered	45	45
Acute myeloid leukemia	Cluster 1	Clustered	31	31		Melanoma	Cluster 1	Clustered	45	45
Thyroid cancer	Cluster 1	Clustered	31	31		Chronic myeloid leukemia	Cluster 1	Clustered	45	46
Glioma	Cluster 1	Clustered	31	31		Acute myeloid leukemia	Cluster 1	Clustered	45	45
Gastric cancer	Cluster 1	Clustered	31	31		Thyroid cancer	Cluster 1	Clustered	45	45
Pancreatic cancer	Cluster 1	Clustered	31	31		Glioma	Cluster 1	Clustered	45	45
PD-L1 expression and PD-1 checkpoint pathway in cancer	Cluster 1	Clustered	31	31		Gastric cancer	Cluster 1	Clustered	45	45
Osteoclast differentiation	Cluster 1	Clustered	31	31		Pancreatic cancer	Cluster 1	Clustered	45	45
Dorso-ventral axis formation	Cluster 1	Clustered	31	31		PD-L1 expression and PD-1 checkpoint pathway in cancer	Cluster 1	Clustered	45	45
Long-term depression	Cluster 1	Clustered	31	31		Osteoclast differentiation	Cluster 1	Clustered	45	45
GnRH secretion	Cluster 1	Clustered	31	31		Dorso-ventral axis formation	Cluster 1	Clustered	45	45
Fc gamma R-mediated phagocytosis	Cluster 1	Clustered	31	31		Long-term depression	Cluster 1	Clustered	45	45
Fc epsilon RI signaling pathway	Cluster 1	Clustered	31	31		Cholinergic synapse	Cluster 1	Clustered	45	45
B cell receptor signaling pathway	Cluster 1	Clustered	31	31		Vascular smooth muscle contraction	Cluster 1	Clustered	45	45
T cell receptor signaling pathway	Cluster 1	Clustered	31	31		Melanogenesis	Cluster 1	Clustered	45	45
Natural killer cell mediated cytotoxicity	Cluster 1	Clustered	31	31		"Parathyroid hormone synthesis, secretion and action"	Cluster 1	Clustered	45	45
Toll-like receptor signaling pathway	Cluster 1	Clustered	31	31		"Growth hormone synthesis, secretion and action"	Cluster 1	Clustered	45	45
Regulation of actin cytoskeleton	Cluster 1	Clustered	31	31		Relaxin signaling pathway	Cluster 1	Clustered	45	45
Signaling pathways regulating pluripotency of stem cells	Cluster 1	Clustered	31	31		Oxytocin signaling pathway	Cluster 1	Clustered	45	45
Focal adhesion	Cluster 1	Clustered	31	31		GnRH signaling pathway	Cluster 1	Clustered	45	45
Cellular senescence	Cluster 1	Clustered	31	31		GnRH secretion	Cluster 1	Clustered	45	45
cGMP-PKG signaling pathway	Cluster 1	Clustered	31	31		Chemokine signaling pathway	Cluster 1	Clustered	45	45
TNF signaling pathway	Cluster 1	Clustered	31	31		Fc gamma R-mediated phagocytosis	Cluster 1	Clustered	45	45
VEGF signaling pathway	Cluster 1	Clustered	31	31		Fc epsilon RI signaling pathway	Cluster 1	Clustered	45	45
ErbB signaling pathway	Cluster 1	Clustered	31	31		B cell receptor signaling pathway	Cluster 1	Clustered	45	45
Rap1 signaling pathway	Cluster 1	Clustered	31	31		T cell receptor signaling pathway	Cluster 1	Clustered	45	45
Lysine degradation	Cluster 1	Clustered	31	46		Natural killer cell mediated cytotoxicity	Cluster 1	Clustered	45	45
Purine metabolism	Cluster 1	Clustered	31	31		Toll-like receptor signaling pathway	Cluster 1	Clustered	45	45
Longevity regulating pathway	Cluster 10	Seed	3	3		Regulation of actin cytoskeleton	Cluster 1	Clustered	45	45
"Tropane, piperidine and pyridine alkaloid biosynthesis"	Cluster 10	Clustered	3	5		Signaling pathways regulating pluripotency of stem cells	Cluster 1	Clustered	45	45
Taurine and hypotaurine metabolism	Cluster 10	Clustered	3	3		Gap junction	Cluster 1	Clustered	45	45
Arginine and proline metabolism	Cluster 10	Clustered	3	4		Focal adhesion	Cluster 1	Clustered	45	45
Shigellosis	Cluster 11	Seed	3	3		Cellular senescence	Cluster 1	Clustered	45	45
Flagellar assembly	Cluster 11	Clustered	3	3		Autophagy - animal	Cluster 1	Clustered	45	46
Bacterial chemotaxis	Cluster 11	Clustered	3	3		cGMP-PKG signaling pathway	Cluster 1	Clustered	45	45
Fatty acid degradation	Cluster 11	Clustered	3	3		cAMP signaling pathway	Cluster 1	Clustered	45	45
Morphine addiction	Cluster 2	Seed	17	17		TNF signaling pathway	Cluster 1	Clustered	45	45
Circadian entrainment	Cluster 2	Clustered	17	17		Apelin signaling pathway	Cluster 1	Clustered	45	45
Inflammatory mediator regulation of TRP channels	Cluster 2	Clustered	17	17		VEGF signaling pathway	Cluster 1	Clustered	45	45
Taste transduction	Cluster 2	Clustered	17	17		ErbB signaling pathway	Cluster 1	Clustered	45	45
Olfactory transduction	Cluster 2	Clustered	17	17		Rap1 signaling pathway	Cluster 1	Clustered	45	45
Endocrine and other factor-regulated calcium reabsorption	Cluster 2	Clustered	17	17		Ras signaling pathway	Cluster 1	Clustered	45	45
Vasopressin-regulated water reabsorption	Cluster 2	Clustered	17	17		Cholesterol metabolism	Cluster 10	Clustered	7	9
Bile secretion	Cluster 2	Clustered	17	17		Neuroactive ligand-receptor interaction	Cluster 10	Clustered	7	9
Gastric acid secretion	Cluster 2	Clustered	17	17		Basal cell carcinoma	Cluster 10	Seed	8	13
Salivary secretion	Cluster 2	Clustered	17	17		Hedgehog signaling pathway - fly	Cluster 10	Clustered	8	13
Adrenergic signaling in cardiomyocytes	Cluster 2	Clustered	17	17		Hedgehog signaling pathway	Cluster 10	Clustered	8	13
Cortisol synthesis and secretion	Cluster 2	Clustered	17	17		Shigellosis	Cluster 11	Clustered	7.40667	25
Aldosterone synthesis and secretion	Cluster 2	Clustered	17	17		Mismatch repair	Cluster 11	Clustered	7.44828	30
Regulation of lipolysis in adipocytes	Cluster 2	Clustered	17	17		Basal transcription factors	Cluster 11	Seed	8.69565	25
Insulin secretion	Cluster 2	Clustered	17	17		Apoptosis	Cluster 11	Clustered	7.36552	31
Platelet activation	Cluster 2	Clustered	17	17		Chagas disease (American trypanosomiasis)	Cluster 12	Seed	3	3
Tight junction	Cluster 2	Clustered	17	17		Human papillomavirus infection	Cluster 12	Clustered	3	3
Calcium signaling pathway	Cluster 2	Clustered	17	17		Type II diabetes mellitus	Cluster 12	Clustered	3	3
Toxoplasmosis	Cluster 3	Seed	15	15		Viral carcinogenesis	Cluster 12	Clustered	3	3
Epstein-Barr virus infection	Cluster 3	Clustered	15	15		Proteoglycans in cancer	Cluster 13	Seed	3	3
Kaposi sarcoma-associated herpesvirus infection	Cluster 3	Clustered	15	15		"2.3 Folding, sorting and degradation"	Cluster 13	Clustered	3	3
Human cytomegalovirus infection	Cluster 3	Clustered	15	15		Ribosome biogenesis in eukaryotes	Cluster 13	Clustered	3	3
Herpes simplex virus 1 infection	Cluster 3	Clustered	15	15		Vancomycin resistance	Cluster 13	Clustered	3	4
Hepatitis B	Cluster 3	Clustered	15	15		[Cancer network viewer]	Cluster 14	Seed	3	3
Measles	Cluster 3	Clustered	15	15		Plant-pathogen interaction	Cluster 14	Clustered	3	3
Human immunodeficiency virus 1 infection	Cluster 3	Clustered	15	15		Insect hormone biosynthesis	Cluster 14	Clustered	3	4
Non-alcoholic fatty liver disease (NAFLD)	Cluster 3	Clustered	15	15		Sulfur metabolism	Cluster 14	Clustered	3	3
Viral myocarditis	Cluster 3	Clustered	15	15		Central carbon metabolism in cancer	Cluster 15	Seed	3	3
Parkinson disease	Cluster 3	Clustered	15	15		Sphingolipid metabolism	Cluster 15	Clustered	3	4
Small cell lung cancer	Cluster 3	Clustered	15	15		Galactose metabolism	Cluster 15	Clustered	3	4
Colorectal cancer	Cluster 3	Clustered	15	15		Glucagon signaling pathway	Cluster 15	Clustered	3	5
Cardiac muscle contraction	Cluster 3	Clustered	15	15		Biosynthesis of ansamycins	Cluster 2	Clustered	14.6078	41
p53 signaling pathway	Cluster 3	Clustered	15	15		Tuberculosis	Cluster 2	Clustered	14	16
Apoptosis - multiple species	Cluster 3	Clustered	15	15		Ribosome	Cluster 2	Clustered	15.3263	30
Endocrine resistance	Cluster 4	Seed	15	15		RNA polymerase	Cluster 2	Clustered	16.5143	32
Cholinergic synapse	Cluster 4	Clustered	15	15		Taurine and hypotaurine metabolism	Cluster 2	Clustered	16.9006	34
Vascular smooth muscle contraction	Cluster 4	Clustered	15	15		Oxidative phosphorylation	Cluster 2	Clustered	15	20
Melanogenesis	Cluster 4	Clustered	15	15		Glutamatergic synapse	Cluster 2	Clustered	14	22
"Parathyroid hormone synthesis, secretion and action"	Cluster 4	Clustered	15	15		Aminoacyl-tRNA biosynthesis	Cluster 2	Clustered	14.4737	23
"Growth hormone synthesis, secretion and action"	Cluster 4	Clustered	15	15		Isoquinoline alkaloid biosynthesis	Cluster 2	Clustered	15.5455	36
Relaxin signaling pathway	Cluster 4	Clustered	15	15		Geraniol degradation	Cluster 2	Clustered	16.7018	29
Oxytocin signaling pathway	Cluster 4	Clustered	15	15		Ubiquinone and other terpenoid-quinone biosynthesis	Cluster 2	Clustered	15.5455	36
GnRH signaling pathway	Cluster 4	Clustered	15	15		Folate biosynthesis	Cluster 2	Clustered	16.3356	38
Chemokine signaling pathway	Cluster 4	Clustered	15	15		Purine metabolism	Cluster 2	Clustered	15.5455	36
Gap junction	Cluster 4	Clustered	15	15		Carbon fixation in photosynthetic organisms	Cluster 2	Clustered	16.3524	26
Autophagy - animal	Cluster 4	Clustered	15	15		Cationic antimicrobial peptide (CAMP) resistance	Cluster 2	Clustered	15.4875	57
cAMP signaling pathway	Cluster 4	Clustered	15	15		Fluid shear stress and atherosclerosis	Cluster 2	Clustered	16.7619	53
Apelin signaling pathway	Cluster 4	Clustered	15	15		Lysosome	Cluster 2	Clustered	17	27
Ras signaling pathway	Cluster 4	Clustered	15	15		Nucleotide excision repair	Cluster 2	Clustered	16.7619	54
Prostate cancer	Cluster 5	Seed	5	5		RNA degradation	Cluster 2	Clustered	15.9115	49
Progesterone-mediated oocyte maturation	Cluster 5	Clustered	5	5		Nicotinate and nicotinamide metabolism	Cluster 2	Clustered	15.2713	57
Estrogen signaling pathway	Cluster 5	Clustered	5	5		Riboflavin metabolism	Cluster 2	Clustered	17.0923	53
IL-17 signaling pathway	Cluster 5	Clustered	5	5		Cell cycle - Caulobacter	Cluster 2	Clustered	14.5294	37
Th17 cell differentiation	Cluster 5	Clustered	5	5		Phosphatidylinositol signaling system	Cluster 2	Clustered	15.9328	42
Antigen processing and presentation	Cluster 5	Clustered	5	5		Protein export	Cluster 2	Clustered	14.9619	51
Lysosome	Cluster 6	Seed	5	5		Streptomycin biosynthesis	Cluster 2	Clustered	14.8897	26
Yersinia infection	Cluster 6	Clustered	5	6		"Tropane, piperidine and pyridine alkaloid biosynthesis"	Cluster 2	Clustered	14.8897	27
Neurotrophin signaling pathway	Cluster 6	Clustered	5	6		Terpenoid backbone biosynthesis	Cluster 2	Clustered	15	23
mTOR signaling pathway	Cluster 6	Clustered	5	6		One carbon pool by folate	Cluster 2	Clustered	15.7983	43
Long-term potentiation	Cluster 6	Clustered	5	7		beta-Alanine metabolism	Cluster 2	Clustered	16.8667	54
Oocyte meiosis	Cluster 6	Clustered	5	7		Tryptophan metabolism	Cluster 2	Clustered	15.13	37
Metabolism of xenobiotics by cytochrome P450	Cluster 7	Seed	4	4		"Valine, leucine and isoleucine degradation"	Cluster 2	Clustered	14.8897	25
mRNA surveillance pathway	Cluster 7	Clustered	3.73333	5		Cysteine and methionine metabolism	Cluster 2	Clustered	16.0433	33
Drug metabolism - cytochrome P450	Cluster 7	Clustered	3.73333	5		"Glycine, serine and threonine metabolism"	Cluster 2	Clustered	17	33
Sesquiterpenoid and triterpenoid biosynthesis	Cluster 7	Clustered	3.73333	5		"Alanine, aspartate and glutamate metabolism"	Cluster 2	Clustered	14.7848	51
Steroid biosynthesis	Cluster 7	Clustered	3.73333	5		Pyrimidine metabolism	Cluster 2	Clustered	15.0782	58
Fatty acid elongation	Cluster 7	Clustered	4	4		Inositol phosphate metabolism	Cluster 2	Clustered	15.4468	53
Amphetamine addiction	Cluster 8	Seed	4	4		Fructose and mannose metabolism	Cluster 2	Seed	17.2462	33
Cocaine addiction	Cluster 8	Clustered	4	4		Citrate cycle (TCA cycle)	Cluster 2	Clustered	14.9619	52
Dopaminergic synapse	Cluster 8	Clustered	4	4		Glycolysis / Gluconeogenesis	Cluster 2	Clustered	16.0462	50
Betalain biosynthesis	Cluster 8	Clustered	4	7		Metabolic pathways	Cluster 2	Clustered	16.1905	34
Indole alkaloid biosynthesis	Cluster 8	Clustered	4	7		Longevity regulating pathway	Cluster 3	Clustered	20.6957	40
Proximal tubule bicarbonate reclamation	Cluster 9	Seed	3	3		Adipocytokine signaling pathway	Cluster 3	Clustered	20	29
Nicotinate and nicotinamide metabolism	Cluster 9	Clustered	3	4		FoxO signaling pathway	Cluster 3	Seed	21.6333	41
Tyrosine metabolism	Cluster 9	Clustered	3	4		Biosynthesis of siderophore group nonribosomal peptides	Cluster 3	Clustered	17.4545	26
One carbon pool by folate	Cluster 9	Clustered	3	4		Ferroptosis	Cluster 3	Clustered	21.3105	39
Hepatitis C		Unclustered	0	1		Caprolactam degradation	Cluster 3	Clustered	19.9134	43
Influenza A		Unclustered	0	1		Lipoic acid metabolism	Cluster 3	Clustered	21.3105	53
Cushing syndrome		Unclustered	0	1		MAPK signaling pathway - plant	Cluster 3	Clustered	17.6211	27
Renal cell carcinoma		Unclustered	0	1		Zeatin biosynthesis	Cluster 3	Clustered	19	38
Human papillomavirus infection		Unclustered	2	2		Pertussis	Cluster 3	Clustered	19.9183	44
Type II diabetes mellitus		Unclustered	2	2		Epithelial cell signaling in Helicobacter pylori infection	Cluster 3	Clustered	17.858	45
Viral carcinogenesis		Unclustered	2	2		Spinocerebellar ataxia	Cluster 3	Clustered	21.0688	38
[Cancer network viewer]		Unclustered	0	1		Thermogenesis	Cluster 3	Clustered	20.4828	42
Plant-pathogen interaction		Unclustered	0	1		GABAergic synapse	Cluster 3	Clustered	19.2157	45
Carbohydrate digestion and absorption		Unclustered	0	1		Protein digestion and absorption	Cluster 3	Clustered	21.0688	45
Pancreatic secretion		Unclustered	0	1		PPAR signaling pathway	Cluster 3	Clustered	20.58	31
Longevity regulating pathway - worm		Unclustered	0	1		Peroxisome	Cluster 3	Clustered	21.0688	41
Insulin signaling pathway		Unclustered	0	1		Drug metabolism - other enzymes	Cluster 3	Clustered	20.4828	43
Adipocytokine signaling pathway		Unclustered	0	1		Styrene degradation	Cluster 3	Clustered	18.6828	45
Ferroptosis		Unclustered	0	1		Flavonoid biosynthesis	Cluster 3	Clustered	18.9311	47
Human T-cell leukemia virus 1 infection		Unclustered	2	2		"Stilbenoid, diarylheptanoid and gingerol biosynthesis"	Cluster 3	Clustered	18.9311	47
Cholesterol metabolism		Unclustered	2	2		Biotin metabolism	Cluster 3	Clustered	20.7537	45
Neuroactive ligand-receptor interaction		Unclustered	2	2		alpha-Linolenic acid metabolism	Cluster 3	Clustered	17.4545	30
Axon regeneration		Unclustered	0	1		Linoleic acid metabolism	Cluster 3	Clustered	17.4545	30
Phospholipase D signaling pathway		Unclustered	0	1		Ether lipid metabolism	Cluster 3	Clustered	17.6684	41
Basal cell carcinoma		Unclustered	2	2		Steroid hormone biosynthesis	Cluster 3	Clustered	18.9311	51
Hedgehog signaling pathway - fly		Unclustered	2	2		Arachidonic acid metabolism	Cluster 3	Clustered	18	30
Hedgehog signaling pathway		Unclustered	2	2		Antifolate resistance	Cluster 3	Clustered	18.9311	56
Serotonergic synapse		Unclustered	0	1		Renin-angiotensin system	Cluster 3	Clustered	17.9053	33
HIF-1 signaling pathway		Unclustered	0	1		Vitamin B6 metabolism	Cluster 3	Clustered	18.3931	38
Glucagon signaling pathway		Unclustered	0	1		D-Glutamine and D-glutamate metabolism	Cluster 3	Clustered	19.4583	54
Sphingolipid signaling pathway		Unclustered	2	2		Carbon fixation pathways in prokaryotes	Cluster 3	Clustered	18.7778	35
"2.3 Folding, sorting and degradation"		Unclustered	2	2		Glyoxylate and dicarboxylate metabolism	Cluster 3	Clustered	18.5172	39
Ribosome biogenesis in eukaryotes		Unclustered	2	2		Human immunodeficiency virus 1 infection	Cluster 4	Clustered	15	15
Mismatch repair		Unclustered	0.666667	2		Toxoplasmosis	Cluster 4	Seed	18	19
Aminoacyl-tRNA biosynthesis		Unclustered	0	1		Epstein-Barr virus infection	Cluster 4	Clustered	18	19
Ribosome		Unclustered	0.666667	2		Kaposi sarcoma-associated herpesvirus infection	Cluster 4	Clustered	18	19
MAPK signaling pathway		Unclustered	0	1		Human cytomegalovirus infection	Cluster 4	Clustered	18	19
Drug metabolism - other enzymes		Unclustered	3	4		Herpes simplex virus 1 infection	Cluster 4	Clustered	18	19
African trypanosomiasis		Unclustered	0	1		Hepatitis B	Cluster 4	Clustered	18	19
Polycyclic aromatic hydrocarbon degradation		Unclustered	0	1		Measles	Cluster 4	Clustered	18	19
Homologous recombination		Unclustered	0	1		Non-alcoholic fatty liver disease (NAFLD)	Cluster 4	Clustered	18	19
Styrene degradation		Unclustered	0	1		Viral myocarditis	Cluster 4	Clustered	18	19
Dioxin degradation		Unclustered	0	1		Parkinson disease	Cluster 4	Clustered	18	19
Xylene degradation		Unclustered	0	1		Small cell lung cancer	Cluster 4	Clustered	18	19
Renin secretion		Unclustered	0	1		Colorectal cancer	Cluster 4	Clustered	18	19
Renin-angiotensin system		Unclustered	0	1		Cardiac muscle contraction	Cluster 4	Clustered	18	19
Streptomycin biosynthesis		Unclustered	0	1		p53 signaling pathway	Cluster 4	Clustered	18	19
Longevity regulating pathway - multiple species		Unclustered	0.666667	2		Apoptosis - multiple species	Cluster 4	Clustered	18	19
Hypertrophic cardiomyopathy (HCM)		Unclustered	3	3		Drug metabolism - cytochrome P450	Cluster 4	Clustered	18	18
Endocytosis		Unclustered	3	3		Metabolism of xenobiotics by cytochrome P450	Cluster 4	Clustered	18	18
Notch signaling pathway		Unclustered	2	3		Hepatitis C	Cluster 4	Clustered	18	19
Biosynthesis of various secondary metabolites - part 3		Unclustered	0	1		Influenza A	Cluster 4	Clustered	18	19
Nonribosomal peptide structures		Unclustered	0	1		DNA replication	Cluster 5	Clustered	10	16
Acarbose and validamycin biosynthesis		Unclustered	0	1		Prolactin signaling pathway	Cluster 5	Clustered	10.859	16
Polyketide sugar unit biosynthesis		Unclustered	0	1		Flagellar assembly	Cluster 5	Seed	11	12
Apoptosis - fly		Unclustered	0	1		Bacterial chemotaxis	Cluster 5	Clustered	9.99167	17
Geraniol degradation		Unclustered	0	1		Meiosis - yeast	Cluster 5	Clustered	8.83636	16
Epithelial cell signaling in Helicobacter pylori infection		Unclustered	0	1		MAPK signaling pathway - fly	Cluster 5	Clustered	10.1053	20
Terpenoid backbone biosynthesis		Unclustered	0	1		Two-component system	Cluster 5	Clustered	10.6374	15
Ubiquinone and other terpenoid-quinone biosynthesis		Unclustered	0	1		ABC transporters	Cluster 5	Clustered	10.6374	16
Folate biosynthesis		Unclustered	0	1		Homologous recombination	Cluster 5	Clustered	10.1053	27
Lipoic acid metabolism		Unclustered	0	1		Protein processing in endoplasmic reticulum	Cluster 5	Clustered	10.1053	23
AMPK signaling pathway		Unclustered	0	1		RNA transport	Cluster 5	Clustered	10.2667	16
Pantothenate and CoA biosynthesis		Unclustered	0	1		Limonene and pinene degradation	Cluster 5	Clustered	10.6374	17
Flavonoid biosynthesis		Unclustered	2	2		Synthesis and degradation of ketone bodies	Cluster 5	Clustered	9.1345	19
"Stilbenoid, diarylheptanoid and gingerol biosynthesis"		Unclustered	2	2		Primary immunodeficiency	Cluster 5	Clustered	11	19
Riboflavin metabolism		Unclustered	0	1		Prostate cancer	Cluster 6	Clustered	6.80556	8
ABC transporters		Unclustered	0	1		Progesterone-mediated oocyte maturation	Cluster 6	Seed	7	7
Arabinogalactan biosynthesis - Mycobacterium		Unclustered	0	1		Estrogen signaling pathway	Cluster 6	Clustered	6.80556	8
Other glycan degradation		Unclustered	0	1		IL-17 signaling pathway	Cluster 6	Clustered	6.80556	8
Prodigiosin biosynthesis		Unclustered	0.666667	2		Th17 cell differentiation	Cluster 6	Clustered	6.80556	8
Glycosaminoglycan biosynthesis - chondroitin sulfate / dermatan sulfate		Unclustered	0	1		Antigen processing and presentation	Cluster 6	Clustered	6.80556	8
Vancomycin resistance		Unclustered	2	2		Carbohydrate digestion and absorption	Cluster 6	Clustered	6.80556	9
Other types of O-glycan biosynthesis		Unclustered	2	2		Pancreatic secretion	Cluster 6	Clustered	7	8
Mannose type O-glycan biosynthesis		Unclustered	2	2		PI3K-Akt signaling pathway	Cluster 6	Clustered	6.80556	9
Chagas disease (American trypanosomiasis)		Unclustered	0	1		Yersinia infection	Cluster 7	Seed	5	5
Glycosphingolipid biosynthesis - ganglio series		Unclustered	2	2		Neurotrophin signaling pathway	Cluster 7	Clustered	5	5
Glycosaminoglycan degradation		Unclustered	2	2		Long-term potentiation	Cluster 7	Clustered	5	5
Various types of N-glycan biosynthesis		Unclustered	2	3		Oocyte meiosis	Cluster 7	Clustered	5	5
Nucleotide excision repair		Unclustered	0.666667	2		mTOR signaling pathway	Cluster 7	Clustered	5	5
D-Alanine metabolism		Unclustered	0	1		MAPK signaling pathway	Cluster 7	Clustered	5	5
Cell cycle - yeast		Unclustered	2	2		Dilated cardiomyopathy (DCM)	Cluster 8	Seed	5	6
Glycosaminoglycan biosynthesis - heparan sulfate / heparin		Unclustered	2	2		Amphetamine addiction	Cluster 8	Clustered	5	5
Phosphonate and phosphinate metabolism		Unclustered	2	2		Cocaine addiction	Cluster 8	Clustered	5	5
FoxO signaling pathway		Unclustered	2	3		Dopaminergic synapse	Cluster 8	Clustered	5	5
Cysteine and methionine metabolism		Unclustered	0.666667	2		Betalain biosynthesis	Cluster 8	Clustered	5	5
Cationic antimicrobial peptide (CAMP) resistance		Unclustered	0.666667	2		Indole alkaloid biosynthesis	Cluster 8	Clustered	5	5
Central carbon metabolism in cancer		Unclustered	3	4		Novobiocin biosynthesis	Cluster 9	Clustered	6.80556	12
RNA degradation		Unclustered	2	3		Monobactam biosynthesis	Cluster 9	Clustered	6.80556	9
Pyrimidine metabolism		Unclustered	3	4		Pyruvate metabolism	Cluster 9	Clustered	7	11
alpha-Linolenic acid metabolism		Unclustered	2	2		Amino sugar and nucleotide sugar metabolism	Cluster 9	Clustered	6.80556	11
Linoleic acid metabolism		Unclustered	2	2		RIG-I-like receptor signaling pathway	Cluster 9	Seed	8	16
Arachidonic acid metabolism		Unclustered	2	2		Tyrosine metabolism	Cluster 9	Clustered	8	15
Antifolate resistance		Unclustered	0.666667	2		Arginine biosynthesis	Cluster 9	Clustered	6.90909	15
Sphingolipid metabolism		Unclustered	0	1		Cushing syndrome		Unclustered	0	1
Novobiocin biosynthesis		Unclustered	0	1		Renal cell carcinoma		Unclustered	0	1
Ether lipid metabolism		Unclustered	0	1		Salmonella infection		Unclustered	0.666667	2
beta-Lactam resistance		Unclustered	0.666667	2		Biofilm formation - Vibrio cholerae		Unclustered	0	1
Steroid hormone biosynthesis		Unclustered	0	1		Amyotrophic lateral sclerosis (ALS)		Unclustered	0	1
Autophagy - yeast		Unclustered	0	1		Apoptosis - fly		Unclustered	0	1
Secondary bile acid biosynthesis		Unclustered	0	1		Alcoholism		Unclustered	2	2
Fluid shear stress and atherosclerosis		Unclustered	0.666667	2		Choline metabolism in cancer		Unclustered	2	2
Oxidative phosphorylation		Unclustered	0	1		Axon regeneration		Unclustered	2	2
Isoquinoline alkaloid biosynthesis		Unclustered	2	2		Phospholipase D signaling pathway		Unclustered	2	2
Vitamin B6 metabolism		Unclustered	2	3		Legionellosis		Unclustered	4	6
"Glycine, serine and threonine metabolism"		Unclustered	2	2		Quorum sensing		Unclustered	3	3
Inositol phosphate metabolism		Unclustered	2	3		Insulin resistance		Unclustered	0	1
Protein digestion and absorption		Unclustered	0	1		Ubiquitin mediated proteolysis		Unclustered	0	1
Thiamine metabolism		Unclustered	0.666667	2		Naphthalene degradation		Unclustered	0	1
Fructose and mannose metabolism		Unclustered	0.666667	2		Ethylbenzene degradation		Unclustered	2	2
Glycolysis / Gluconeogenesis		Unclustered	0	1		Dioxin degradation		Unclustered	0	1
Carbon fixation pathways in prokaryotes		Unclustered	0	1		Xylene degradation		Unclustered	0	1
Biosynthesis of amino acids		Unclustered	0	1		Chlorocyclohexane and chlorobenzene degradation		Unclustered	3	3
"Phenylalanine, tyrosine and tryptophan biosynthesis"		Unclustered	0.666667	2		Biofilm formation - Pseudomonas aeruginosa		Unclustered	0.666667	2
"Alanine, aspartate and glutamate metabolism"		Unclustered	0.666667	2		Biosynthesis of various secondary metabolites - part 3		Unclustered	0	1
Biosynthesis of secondary metabolites		Unclustered	0	1		Base excision repair		Unclustered	0	1
Metabolic pathways		Unclustered	0.5	3		Hepatocellular carcinoma		Unclustered	1.66667	3
						Necroptosis		Unclustered	0	1
						Bacterial secretion system		Unclustered	0	1
						Glucosinolate biosynthesis		Unclustered	0	1
						Staphylococcus aureus infection		Unclustered	2	2
						Biosynthesis of various secondary metabolites - part 2		Unclustered	0.5	3
						Caffeine metabolism		Unclustered	2	2
						Nonribosomal peptide structures		Unclustered	2	3
						Penicillin and cephalosporin biosynthesis		Unclustered	0	1
						Biosynthesis of vancomycin group antibiotics		Unclustered	0	1
						Polyketide sugar unit biosynthesis		Unclustered	0.666667	2
						Pathogenic Escherichia coli infection		Unclustered	1.66667	3
						Systemic lupus erythematosus		Unclustered	0	1
						Endocytosis		Unclustered	2	2
						Polycyclic aromatic hydrocarbon degradation		Unclustered	2	2
						Biosynthesis of type II polyketide products		Unclustered	1.66667	4
						Insulin signaling pathway		Unclustered	0	1
						Biosynthesis of enediyne antibiotics		Unclustered	0	1
						Nitrotoluene degradation		Unclustered	2.7	5
						Phosphotransferase system (PTS)		Unclustered	13.6912	29
						Mineral absorption		Unclustered	2	2
						Glycosaminoglycan degradation		Unclustered	2	2
						Glycosaminoglycan biosynthesis - heparan sulfate / heparin		Unclustered	2	2
						Carotenoid biosynthesis		Unclustered	2	2
						Lipoarabinomannan (LAM) biosynthesis		Unclustered	2	2
						Glycosaminoglycan biosynthesis - chondroitin sulfate / dermatan sulfate		Unclustered	2	2
						Glycosphingolipid biosynthesis - lacto and neolacto series		Unclustered	0	1
						Other types of O-glycan biosynthesis		Unclustered	0	1
						Mannose type O-glycan biosynthesis		Unclustered	0.666667	2
						Glycosphingolipid biosynthesis - ganglio series		Unclustered	0	1
						Various types of N-glycan biosynthesis		Unclustered	0	1
						Phenylalanine metabolism		Unclustered	0	1
						Carbapenem biosynthesis		Unclustered	0	1
						"Valine, leucine and isoleucine biosynthesis"		Unclustered	0	1
						Biosynthesis of unsaturated fatty acids		Unclustered	12	13
						mRNA surveillance pathway		Unclustered	2	2
						Sesquiterpenoid and triterpenoid biosynthesis		Unclustered	2	2
						Steroid biosynthesis		Unclustered	2	2
						Longevity regulating pathway - multiple species		Unclustered	12.2283	37
						Fatty acid degradation		Unclustered	4	7
						Proximal tubule bicarbonate reclamation		Unclustered	10.859	18
						beta-Lactam resistance		Unclustered	2	3
						Nitrogen metabolism		Unclustered	0.666667	2
						HIF-1 signaling pathway		Unclustered	13.6912	16
						Human T-cell leukemia virus 1 infection		Unclustered	3	4
						"Neomycin, kanamycin and gentamicin biosynthesis"		Unclustered	3	6
						Photosynthesis		Unclustered	3	6
						Butanoate metabolism		Unclustered	0	1
						Autophagy - yeast		Unclustered	2	2
						Cyanoamino acid metabolism		Unclustered	2	2
						Lysine degradation		Unclustered	4	5
						Starch and sucrose metabolism		Unclustered	2	4
						Acarbose and validamycin biosynthesis		Unclustered	2	3
						N-Glycan biosynthesis		Unclustered	3	4
						Prodigiosin biosynthesis		Unclustered	2	2
						Pentose and glucuronate interconversions		Unclustered	0	1
						Secondary bile acid biosynthesis		Unclustered	0	1
						Pentose phosphate pathway		Unclustered	0	1
						Peptidoglycan biosynthesis		Unclustered	12	19
						Biosynthesis of amino acids		Unclustered	0	1
						Type I diabetes mellitus		Unclustered	4.69091	10
						Longevity regulating pathway - worm		Unclustered	12	22
						MAPK signaling pathway - yeast		Unclustered	8.45455	18
						Aminobenzoate degradation		Unclustered	4	4
						Retinol metabolism		Unclustered	3.73333	5
						Arabinogalactan biosynthesis - Mycobacterium		Unclustered	15	22
						Other glycan degradation		Unclustered	6	7
						Fatty acid elongation		Unclustered	6	7
						Fatty acid biosynthesis		Unclustered	8.45455	17
						Fatty acid metabolism		Unclustered	6	10
						AMPK signaling pathway		Unclustered	5	7
						Methane metabolism		Unclustered	5	6
						Ascorbate and aldarate metabolism		Unclustered	4	7
						Microbial metabolism in diverse environments		Unclustered	3.54545	10
						Pantothenate and CoA biosynthesis		Unclustered	6.06593	15
						Thiamine metabolism		Unclustered	12.0774	30
						Arginine and proline metabolism		Unclustered	12.9357	26
						Lysine biosynthesis		Unclustered	6	17
						Glycerophospholipid metabolism		Unclustered	13.7954	44
						Carbon metabolism		Unclustered	11	21
						Biosynthesis of secondary metabolites		Unclustered	10.6374	22
Note: A and C represent antibiotic group and control, respectively. M is short for month. 12M means the 12th month. "MCODE_cluster" indicates which cluster a specific metabolic pathway is assigned to. "MCODE_node_status" indicates whether a specific pathway is clustered. "Degree" represents the node degree feature of a specific node. The metabolic pathways were annotated at the level_3 categories…
