# Supplementary material for: Short-term exposure to antibiotics begets long-term disturbance in gut microbial metabolism and molecular ecological networks
Source: Microbiome. 2024 May 7;12:80. doi: 10.1186/s40168-024-01795-z (PMC11075301; doi:10.1186/s40168-024-01795-z)
Supplement: Supplementary file 23 — Additional file 22: Table S14. Statistics of functional networks based on metagenomic sequencing data. [file 40168_2024_1795_MOESM22_ESM.xlsx]

## Sheet: Sheet1
Table S14 Statistics of functional networks based on metagenomic sequencing data
12M_A					12M_C
Cluster	Score	Nodes	Edges		Cluster	Score	Nodes	Edges
1	32	32	496		1	46	46	1035
2	18	18	153		2	21.282	40	415
3	16	16	120		3	20.438	33	327
4	15	15	105		4	19.579	20	186
5	6	6	15		5	9.692	14	63
6	6	6	15		6	8.75	9	35
7	5.6	6	14		7	6	6	15
8	5	5	10		8	6	6	15
9	4	4	6		9	5.333	7	16
10	4	4	6		10	5	5	10
11	4	4	6		11	4	4	6
					12	4	4	6
					13	4	4	6
					14	4	4	6
					15	4	4	6
Note: A and C represent antibiotic group and control, respectively. M is short for month. 12M means the 12th month. "Score" indicates the score of each subnetwork (cluster). Pathways and the correlation between pathways are represented by nodes and edges, respectively. Detailed information of functional networks is shown in Table S13.
