# Supplementary material for: Short-term exposure to antibiotics begets long-term disturbance in gut microbial metabolism and molecular ecological networks
Source: Microbiome. 2024 May 7;12:80. doi: 10.1186/s40168-024-01795-z (PMC11075301; doi:10.1186/s40168-024-01795-z)
Supplement: Supplementary file 24 — Additional file 23: Table S15. Shared pathways between two clusters from antibiotic group and control based on metagenomic sequencing data. [file 40168_2024_1795_MOESM23_ESM.xlsx]

## Sheet: sheet
			Table S15 Shared pathways between two clusters from antibiotic group and control based on metagenomic sequencing data
Number of shared pathways	30		1		0		0		0		0		0		0		0
Cluster	A_cluster1	C_cluster1	A_cluster1	C_cluster2	A_cluster1	C_cluster3	A_cluster2	C_cluster1	A_cluster2	C_cluster2	A_cluster2	C_cluster3	A_cluster3	C_cluster1	A_cluster3	C_cluster2	A_cluster3	C_cluster3
Pathway	EGFR tyrosine kinase inhibitor resistance	Endocrine resistance	EGFR tyrosine kinase inhibitor resistance	Biosynthesis of ansamycins	EGFR tyrosine kinase inhibitor resistance	Longevity regulating pathway	Morphine addiction	Endocrine resistance	Morphine addiction	Biosynthesis of ansamycins	Morphine addiction	Longevity regulating pathway	Toxoplasmosis	Endocrine resistance	Toxoplasmosis	Biosynthesis of ansamycins	Toxoplasmosis	Longevity regulating pathway
	Non-small cell lung cancer	EGFR tyrosine kinase inhibitor resistance	Non-small cell lung cancer	Tuberculosis	Non-small cell lung cancer	Adipocytokine signaling pathway	Circadian entrainment	EGFR tyrosine kinase inhibitor resistance	Circadian entrainment	Tuberculosis	Circadian entrainment	Adipocytokine signaling pathway	Epstein-Barr virus infection	EGFR tyrosine kinase inhibitor resistance	Epstein-Barr virus infection	Tuberculosis	Epstein-Barr virus infection	Adipocytokine signaling pathway
	Breast cancer	Non-small cell lung cancer	Breast cancer	Ribosome	Breast cancer	FoxO signaling pathway	Inflammatory mediator regulation of TRP channels	Non-small cell lung cancer	Inflammatory mediator regulation of TRP channels	Ribosome	Inflammatory mediator regulation of TRP channels	FoxO signaling pathway	Kaposi sarcoma-associated herpesvirus infection	Non-small cell lung cancer	Kaposi sarcoma-associated herpesvirus infection	Ribosome	Kaposi sarcoma-associated herpesvirus infection	FoxO signaling pathway
	Endometrial cancer	Breast cancer	Endometrial cancer	RNA polymerase	Endometrial cancer	Biosynthesis of siderophore group nonribosomal peptides	Taste transduction	Breast cancer	Taste transduction	RNA polymerase	Taste transduction	Biosynthesis of siderophore group nonribosomal peptides	Human cytomegalovirus infection	Breast cancer	Human cytomegalovirus infection	RNA polymerase	Human cytomegalovirus infection	Biosynthesis of siderophore group nonribosomal peptides
	Melanoma	Endometrial cancer	Melanoma	Taurine and hypotaurine metabolism	Melanoma	Ferroptosis	Olfactory transduction	Endometrial cancer	Olfactory transduction	Taurine and hypotaurine metabolism	Olfactory transduction	Ferroptosis	Herpes simplex virus 1 infection	Endometrial cancer	Herpes simplex virus 1 infection	Taurine and hypotaurine metabolism	Herpes simplex virus 1 infection	Ferroptosis
	Acute myeloid leukemia	Melanoma	Acute myeloid leukemia	Oxidative phosphorylation	Acute myeloid leukemia	Caprolactam degradation	Endocrine and other factor-regulated calcium reabsorption	Melanoma	Endocrine and other factor-regulated calcium reabsorption	Oxidative phosphorylation	Endocrine and other factor-regulated calcium reabsorption	Caprolactam degradation	Hepatitis B	Melanoma	Hepatitis B	Oxidative phosphorylation	Hepatitis B	Caprolactam degradation
	Thyroid cancer	Chronic myeloid leukemia	Thyroid cancer	Glutamatergic synapse	Thyroid cancer	Lipoic acid metabolism	Vasopressin-regulated water reabsorption	Chronic myeloid leukemia	Vasopressin-regulated water reabsorption	Glutamatergic synapse	Vasopressin-regulated water reabsorption	Lipoic acid metabolism	Measles	Chronic myeloid leukemia	Measles	Glutamatergic synapse	Measles	Lipoic acid metabolism
	Glioma	Acute myeloid leukemia	Glioma	Aminoacyl-tRNA biosynthesis	Glioma	MAPK signaling pathway - plant	Bile secretion	Acute myeloid leukemia	Bile secretion	Aminoacyl-tRNA biosynthesis	Bile secretion	MAPK signaling pathway - plant	Human immunodeficiency virus 1 infection	Acute myeloid leukemia	Human immunodeficiency virus 1 infection	Aminoacyl-tRNA biosynthesis	Human immunodeficiency virus 1 infection	MAPK signaling pathway - plant
	Gastric cancer	Thyroid cancer	Gastric cancer	Isoquinoline alkaloid biosynthesis	Gastric cancer	Zeatin biosynthesis	Gastric acid secretion	Thyroid cancer	Gastric acid secretion	Isoquinoline alkaloid biosynthesis	Gastric acid secretion	Zeatin biosynthesis	Non-alcoholic fatty liver disease (NAFLD)	Thyroid cancer	Non-alcoholic fatty liver disease (NAFLD)	Isoquinoline alkaloid biosynthesis	Non-alcoholic fatty liver disease (NAFLD)	Zeatin biosynthesis
	Pancreatic cancer	Glioma	Pancreatic cancer	Geraniol degradation	Pancreatic cancer	Pertussis	Salivary secretion	Glioma	Salivary secretion	Geraniol degradation	Salivary secretion	Pertussis	Viral myocarditis	Glioma	Viral myocarditis	Geraniol degradation	Viral myocarditis	Pertussis
	PD-L1 expression and PD-1 checkpoint pathway in cancer	Gastric cancer	PD-L1 expression and PD-1 checkpoint pathway in cancer	Ubiquinone and other terpenoid-quinone biosynthesis	PD-L1 expression and PD-1 checkpoint pathway in cancer	Epithelial cell signaling in Helicobacter pylori infection	Adrenergic signaling in cardiomyocytes	Gastric cancer	Adrenergic signaling in cardiomyocytes	Ubiquinone and other terpenoid-quinone biosynthesis	Adrenergic signaling in cardiomyocytes	Epithelial cell signaling in Helicobacter pylori infection	Parkinson disease	Gastric cancer	Parkinson disease	Ubiquinone and other terpenoid-quinone biosynthesis	Parkinson disease	Epithelial cell signaling in Helicobacter pylori infection
	Osteoclast differentiation	Pancreatic cancer	Osteoclast differentiation	Folate biosynthesis	Osteoclast differentiation	Spinocerebellar ataxia	Cortisol synthesis and secretion	Pancreatic cancer	Cortisol synthesis and secretion	Folate biosynthesis	Cortisol synthesis and secretion	Spinocerebellar ataxia	Small cell lung cancer	Pancreatic cancer	Small cell lung cancer	Folate biosynthesis	Small cell lung cancer	Spinocerebellar ataxia
	Dorso-ventral axis formation	PD-L1 expression and PD-1 checkpoint pathway in cancer	Dorso-ventral axis formation	Purine metabolism	Dorso-ventral axis formation	Thermogenesis	Aldosterone synthesis and secretion	PD-L1 expression and PD-1 checkpoint pathway in cancer	Aldosterone synthesis and secretion	Purine metabolism	Aldosterone synthesis and secretion	Thermogenesis	Colorectal cancer	PD-L1 expression and PD-1 checkpoint pathway in cancer	Colorectal cancer	Purine metabolism	Colorectal cancer	Thermogenesis
	Long-term depression	Osteoclast differentiation	Long-term depression	Carbon fixation in photosynthetic organisms	Long-term depression	GABAergic synapse	Regulation of lipolysis in adipocytes	Osteoclast differentiation	Regulation of lipolysis in adipocytes	Carbon fixation in photosynthetic organisms	Regulation of lipolysis in adipocytes	GABAergic synapse	Cardiac muscle contraction	Osteoclast differentiation	Cardiac muscle contraction	Carbon fixation in photosynthetic organisms	Cardiac muscle contraction	GABAergic synapse
	GnRH secretion	Dorso-ventral axis formation	GnRH secretion	Cationic antimicrobial peptide (CAMP) resistance	GnRH secretion	Protein digestion and absorption	Insulin secretion	Dorso-ventral axis formation	Insulin secretion	Cationic antimicrobial peptide (CAMP) resistance	Insulin secretion	Protein digestion and absorption	p53 signaling pathway	Dorso-ventral axis formation	p53 signaling pathway	Cationic antimicrobial peptide (CAMP) resistance	p53 signaling pathway	Protein digestion and absorption
	Fc gamma R-mediated phagocytosis	Long-term depression	Fc gamma R-mediated phagocytosis	Fluid shear stress and atherosclerosis	Fc gamma R-mediated phagocytosis	PPAR signaling pathway	Platelet activation	Long-term depression	Platelet activation	Fluid shear stress and atherosclerosis	Platelet activation	PPAR signaling pathway	Apoptosis - multiple species	Long-term depression	Apoptosis - multiple species	Fluid shear stress and atherosclerosis	Apoptosis - multiple species	PPAR signaling pathway
	Fc epsilon RI signaling pathway	Cholinergic synapse	Fc epsilon RI signaling pathway	Lysosome	Fc epsilon RI signaling pathway	Peroxisome	Tight junction	Cholinergic synapse	Tight junction	Lysosome	Tight junction	Peroxisome		Cholinergic synapse		Lysosome		Peroxisome
	B cell receptor signaling pathway	Vascular smooth muscle contraction	B cell receptor signaling pathway	Nucleotide excision repair	B cell receptor signaling pathway	Drug metabolism - other enzymes	Calcium signaling pathway	Vascular smooth muscle contraction	Calcium signaling pathway	Nucleotide excision repair	Calcium signaling pathway	Drug metabolism - other enzymes		Vascular smooth muscle contraction		Nucleotide excision repair		Drug metabolism - other enzymes
	T cell receptor signaling pathway	Melanogenesis	T cell receptor signaling pathway	RNA degradation	T cell receptor signaling pathway	Styrene degradation		Melanogenesis		RNA degradation		Styrene degradation		Melanogenesis		RNA degradation		Styrene degradation
	Natural killer cell mediated cytotoxicity	"Parathyroid hormone synthesis, secretion and action"	Natural killer cell mediated cytotoxicity	Nicotinate and nicotinamide metabolism	Natural killer cell mediated cytotoxicity	Flavonoid biosynthesis		"Parathyroid hormone synthesis, secretion and action"		Nicotinate and nicotinamide metabolism		Flavonoid biosynthesis		"Parathyroid hormone synthesis, secretion and action"		Nicotinate and nicotinamide metabolism		Flavonoid biosynthesis
	Toll-like receptor signaling pathway	"Growth hormone synthesis, secretion and action"	Toll-like receptor signaling pathway	Riboflavin metabolism	Toll-like receptor signaling pathway	"Stilbenoid, diarylheptanoid and gingerol biosynthesis"		"Growth hormone synthesis, secretion and action"		Riboflavin metabolism		"Stilbenoid, diarylheptanoid and gingerol biosynthesis"		"Growth hormone synthesis, secretion and action"		Riboflavin metabolism		"Stilbenoid, diarylheptanoid and gingerol biosynthesis"
	Regulation of actin cytoskeleton	Relaxin signaling pathway	Regulation of actin cytoskeleton	Cell cycle - Caulobacter	Regulation of actin cytoskeleton	Biotin metabolism		Relaxin signaling pathway		Cell cycle - Caulobacter		Biotin metabolism		Relaxin signaling pathway		Cell cycle - Caulobacter		Biotin metabolism
	Signaling pathways regulating pluripotency of stem cells	Oxytocin signaling pathway	Signaling pathways regulating pluripotency of stem cells	Phosphatidylinositol signaling system	Signaling pathways regulating pluripotency of stem cells	alpha-Linolenic acid metabolism		Oxytocin signaling pathway		Phosphatidylinositol signaling system		alpha-Linolenic acid metabolism		Oxytocin signaling pathway		Phosphatidylinositol signaling system		alpha-Linolenic acid metabolism
	Focal adhesion	GnRH signaling pathway	Focal adhesion	Protein export	Focal adhesion	Linoleic acid metabolism		GnRH signaling pathway		Protein export		Linoleic acid metabolism		GnRH signaling pathway		Protein export		Linoleic acid metabolism
	Cellular senescence	GnRH secretion	Cellular senescence	Streptomycin biosynthesis	Cellular senescence	Ether lipid metabolism		GnRH secretion		Streptomycin biosynthesis		Ether lipid metabolism		GnRH secretion		Streptomycin biosynthesis		Ether lipid metabolism
	cGMP-PKG signaling pathway	Chemokine signaling pathway	cGMP-PKG signaling pathway	"Tropane, piperidine and pyridine alkaloid biosynthesis"	cGMP-PKG signaling pathway	Steroid hormone biosynthesis		Chemokine signaling pathway		"Tropane, piperidine and pyridine alkaloid biosynthesis"		Steroid hormone biosynthesis		Chemokine signaling pathway		"Tropane, piperidine and pyridine alkaloid biosynthesis"		Steroid hormone biosynthesis
	TNF signaling pathway	Fc gamma R-mediated phagocytosis	TNF signaling pathway	Terpenoid backbone biosynthesis	TNF signaling pathway	Arachidonic acid metabolism		Fc gamma R-mediated phagocytosis		Terpenoid backbone biosynthesis		Arachidonic acid metabolism		Fc gamma R-mediated phagocytosis		Terpenoid backbone biosynthesis		Arachidonic acid metabolism
	VEGF signaling pathway	Fc epsilon RI signaling pathway	VEGF signaling pathway	One carbon pool by folate	VEGF signaling pathway	Antifolate resistance		Fc epsilon RI signaling pathway		One carbon pool by folate		Antifolate resistance		Fc epsilon RI signaling pathway		One carbon pool by folate		Antifolate resistance
	ErbB signaling pathway	B cell receptor signaling pathway	ErbB signaling pathway	beta-Alanine metabolism	ErbB signaling pathway	Renin-angiotensin system		B cell receptor signaling pathway		beta-Alanine metabolism		Renin-angiotensin system		B cell receptor signaling pathway		beta-Alanine metabolism		Renin-angiotensin system
	Rap1 signaling pathway	T cell receptor signaling pathway	Rap1 signaling pathway	Tryptophan metabolism	Rap1 signaling pathway	Vitamin B6 metabolism		T cell receptor signaling pathway		Tryptophan metabolism		Vitamin B6 metabolism		T cell receptor signaling pathway		Tryptophan metabolism		Vitamin B6 metabolism
	Lysine degradation	Natural killer cell mediated cytotoxicity	Lysine degradation	"Valine, leucine and isoleucine degradation"	Lysine degradation	D-Glutamine and D-glutamate metabolism		Natural killer cell mediated cytotoxicity		"Valine, leucine and isoleucine degradation"		D-Glutamine and D-glutamate metabolism		Natural killer cell mediated cytotoxicity		"Valine, leucine and isoleucine degradation"		D-Glutamine and D-glutamate metabolism
	Purine metabolism	Toll-like receptor signaling pathway	Purine metabolism	Cysteine and methionine metabolism	Purine metabolism	Carbon fixation pathways in prokaryotes		Toll-like receptor signaling pathway		Cysteine and methionine metabolism		Carbon fixation pathways in prokaryotes		Toll-like receptor signaling pathway		Cysteine and methionine metabolism		Carbon fixation pathways in prokaryotes
		Regulation of actin cytoskeleton		"Glycine, serine and threonine metabolism"		Glyoxylate and dicarboxylate metabolism		Regulation of actin cytoskeleton		"Glycine, serine and threonine metabolism"		Glyoxylate and dicarboxylate metabolism		Regulation of actin cytoskeleton		"Glycine, serine and threonine metabolism"		Glyoxylate and dicarboxylate metabolism
		Signaling pathways regulating pluripotency of stem cells		"Alanine, aspartate and glutamate metabolism"				Signaling pathways regulating pluripotency of stem cells		"Alanine, aspartate and glutamate metabolism"				Signaling pathways regulating pluripotency of stem cells		"Alanine, aspartate and glutamate metabolism"
		Gap junction		Pyrimidine metabolism				Gap junction		Pyrimidine metabolism				Gap junction		Pyrimidine metabolism
		Focal adhesion		Inositol phosphate metabolism				Focal adhesion		Inositol phosphate metabolism				Focal adhesion		Inositol phosphate metabolism
		Cellular senescence		Fructose and mannose metabolism				Cellular senescence		Fructose and mannose metabolism				Cellular senescence		Fructose and mannose metabolism
		Autophagy - animal		Citrate cycle (TCA cycle)				Autophagy - animal		Citrate cycle (TCA cycle)				Autophagy - animal		Citrate cycle (TCA cycle)
		cGMP-PKG signaling pathway		Glycolysis / Gluconeogenesis				cGMP-PKG signaling pathway		Glycolysis / Gluconeogenesis				cGMP-PKG signaling pathway		Glycolysis / Gluconeogenesis
		cAMP signaling pathway		Metabolic pathways				cAMP signaling pathway		Metabolic pathways				cAMP signaling pathway		Metabolic pathways
		TNF signaling pathway						TNF signaling pathway						TNF signaling pathway
		Apelin signaling pathway						Apelin signaling pathway						Apelin signaling pathway
		VEGF signaling pathway						VEGF signaling pathway						VEGF signaling pathway
		ErbB signaling pathway						ErbB signaling pathway						ErbB signaling pathway
		Rap1 signaling pathway						Rap1 signaling pathway						Rap1 signaling pathway
		Ras signaling pathway						Ras signaling pathway						Ras signaling pathway
Note: A and C represent antibiotic group and control, respectively. M is short for month. The metabolic pathways were annotated at the level_3 categories in the KEGG database. The shared pathways between two clusters are highlighted in shading. Each cluster for comparisons ranks the top 3 with a score. The data are from functional networks based on metagenomic sequencing data. Detailed informatio…
